# Supplementary material for: The Application of Multi-Locus GWAS for the Detection of Salt-Tolerance Loci in Rice
Source: Front Plant Sci. 2018 Oct 4;9:1464. doi: 10.3389/fpls.2018.01464 (PMC6180169; doi:10.3389/fpls.2018.01464)
Supplement: TABLE S1 — Significant salt tolerance QTNs detected by six multi-locus GWAS methods. [file Table_1.XLSX]

## Sheet: Table S1
Table S1 Significant salt tolerance QTNs detected by six multi-locus GWAS methods
									mrMLM			FASTmrMLM			ISIS EM-BLASSO			FASTmrEMMA			pLARmEB			pKWmEB
Trait	SNP1	Chromsome	Position	Impact	Effect	Gene ID	Annotation (MSU 7.0)		QTN effect	LOD score	PVE2(%)	QTN effect	LOD score	PVE(%)	QTN effect	LOD score	PVE(%)	QTN effect	LOD score	PVE(%)	QTN effect	LOD score	PVE(%)	QTN effect	LOD score	PVE(%)
SSI_GI	rs1_11882948	1	11882948	intergenic_region	MODIFIER	LOC_Os01g21270-LOC_Os01g21290	LOC_Os01g21270|retrotransposon protein, putative, unclassified, expressed	LOC_Os01g21290|retrotransposon protein, putative, unclassified				0.1136	4.6845	1.5547	0.0951	3.8251	0.9835				0.1086	3.6652	1.1518
	rs2_559865	2	559865	missense_variant	MODERATE	LOC_Os02g02010	LOC_Os02g02010|expressed protein					0.1017	4.1152	1.6771
	rs2_2787179	2	2787179	synonymous_variant	LOW	LOC_Os02g05686	LOC_Os02g05686|expressed protein					-0.0755	3.0542	1.0361
	rs2_22250136	2	22250136	intergenic_region	MODIFIER	LOC_Os02g36870-LOC_Os02g36880	LOC_Os02g36870|YGL010w, putative, expressed	LOC_Os02g36880|No apical meristem protein, putative, expressed	-0.1092	3.5766	2.1878	-0.0889	4.4261	1.7565	-0.0904	3.265	0.6137	-0.1614	3.5027	1.5632
	rs2_24480757	2	24480757	intergenic_region	MODIFIER	LOC_Os02g40410-LOC_Os02g40420	LOC_Os02g40410|expressed protein	LOC_Os02g40420|expressed protein				0.0815	3.6851	1.1241	0.0803	4.0129	0.9847							0.0795	3.6628	1.5049
	rs2_25723882	2	25723882	intergenic_region	MODIFIER	LOC_Os02g42760-LOC_Os02g42780	LOC_Os02g42760|retrotransposon protein, putative, unclassified	LOC_Os02g42780|lectin receptor-type protein kinase, putative, expressed							0.1972	5.2063	2.7026
	rs2_31365439	2	31365439	intergenic_region	MODIFIER	LOC_Os02g51230-LOC_Os02g51240	LOC_Os02g51230|transposon protein, putative, CACTA, En/Spm sub-class, expressed	LOC_Os02g51240|retrotransposon protein, putative, unclassified							-0.1985	5.9068	4.3833
	rs2_35070077	2	35070077	intron_variant	MODIFIER	LOC_Os02g57240	LOC_Os02g57240|oxidoreductase, aldo/keto reductase family protein, putative, expressed					0.1448	4.3286	2.0607
	rs3_4264086	3	4264086	intergenic_region	MODIFIER	LOC_Os03g08350-LOC_Os03g08360	LOC_Os03g08350|ubiquitin carboxyl-terminal hydrolase, family 1, putative, expressed	LOC_Os03g08360|3-ketoacyl-CoA synthase 10, putative, expressed				0.0816	4.3054	1.3892							0.0836	4.671	1.1818
	rs3_29294598	3	29294598	Promoter_upstream_gene_variant	MODIFIER	LOC_Os03g51210	LOC_Os03g51210|expressed protein		0.168	5.439	5.0061	0.1195	5.0072	3.0709	0.1248	6.2083	3.0214				0.1186	4.8107	2.4463	0.0842	3.9685	3.8735
	rs4_2457675	4	2457675	intergenic_region	MODIFIER	LOC_Os04g05040-LOC_Os04g05050	LOC_Os04g05040|transposon protein, putative, unclassified, expressed	LOC_Os04g05050|pectate lyase precursor, putative, expressed							0.1513	4.9339	1.9383
	rs4_7192483	4	7192483	intergenic_region	MODIFIER	LOC_Os04g13040-LOC_Os04g13050	LOC_Os04g13040|OsFBX124 - F-box domain containing protein, expressed	LOC_Os04g13050|expressed protein				-0.0901	4.4323	1.8687
	rs5_14872653	5	14872653	intergenic_region	MODIFIER	LOC_Os05g25580-LOC_Os05g25600	LOC_Os05g25580|OsFBX165 - F-box domain containing protein, expressed	LOC_Os05g25600|transposon protein, putative, unclassified, expressed				-0.0901	4.4323	1.8687	0.0934	3.4057	1.1273
	rs5_18181386	5	18181386	intron_variant	MODIFIER	LOC_Os05g31254	LOC_Os05g31254|acetyltransferase, GNAT family, putative, expressed														0.1477	3.2819	2.2236
	rs5_29590002	5	29590002	intron_variant	MODIFIER	LOC_Os05g51610	LOC_Os05g51610|sodium/calcium exchanger protein, putative, expressed														-0.1498	5.5471	3.0028	0.0744	3.5037	0.7693
	rs6_30827714	6	30827714	intergenic_region	MODIFIER	LOC_Os06g50930-LOC_Os06g50940	LOC_Os06g50930|rhodanese-like domain containing protein, putative, expressed	LOC_Os06g50940|GDSL-like lipase/acylhydrolase, putative, expressed	-0.1301	4.7611	2.8242	-0.1017	5.1301	2.0875	-0.1074	6.148	2.1004				-0.0852	3.1497	1.1868	-0.088	3.9391	2.2767
	rs8_7832802	8	7832802	intergenic_region	MODIFIER	LOC_Os08g13170-LOC_Os08g13180	LOC_Os08g13170|retrotransposon protein, putative, unclassified, expressed	LOC_Os08g13180|MBTB24 - Bric-a-Brac, Tramtrack, Broad Complex BTB domain with Meprin and TRAF Homology MATH domain, expressed	0.1428	4.9214	3.856				0.1024	4.3884	2.1666	0.2077	3.483	2.5747				0.1015	4.942	4.6929
	rs8_24915626	8	24915626	intergenic_region	MODIFIER	LOC_Os08g39400-LOC_Os08g39410	LOC_Os08g39400|expressed protein	LOC_Os08g39410|retrotransposon protein, putative, unclassified, expressed	0.1584	4.5374	3.4895	0.0925	3.1182	1.4403	0.1474	6.0893	3.3001				0.1429	4.3335	2.7825	0.1428	7.0436	4.4804
	rs8_25014297	8	25014297	intergenic_region	MODIFIER	LOC_Os08g39540-LOC_Os08g39550	LOC_Os08g39540|zinc knuckle domain containing protein, expressed	LOC_Os08g39550|polygalacturonase inhibitor 2 precursor, putative, expressed	-0.2913	5.5972	5.7269	-0.2363	5.311	4.5623	-0.3475	10.3989	8.9051							-0.2073	5.6087	7.3608
	rs8_26882805	8	26882805	intergenic_region	MODIFIER	LOC_Os08g42530-LOC_Os08g42540	LOC_Os08g42530|SFC, putative, expressed	LOC_Os08g42540|ubiquitin thioesterase otubain-like, putative, expressed													-0.1326	4.5312	1.8641
	rs8_27233581	8	27233581	intergenic_region	MODIFIER	LOC_Os08g43080-LOC_Os08g43090	LOC_Os08g43080|POLD4B - Putative DNA polymerase delta complex subunit, expressed	LOC_Os08g43090|bZIP family transcription factor, putative, expressed	0.1862	6.838	6.2809	0.102	3.7085	2.2828	0.1336	5.0265	3.5348	0.2944	7.6711	4.4501				0.1207	5.9383	5.2723
	rs9_5893568	9	5893568	intergenic_region	MODIFIER	LOC_Os09g10790-LOC_Os09g10800	LOC_Os09g10790|retrotransposon protein, putative, unclassified, expressed	LOC_Os09g10800|expressed protein				0.0659	3.172	0.9572	0.0536	3.4238	0.572				0.0782	3.4318	1.091
	rs9_7142828	9	7142828	intron_variant	MODIFIER	LOC_Os09g12480	LOC_Os09g12480|ulp1 protease family, C-terminal catalytic domain containing protein, expressed					0.1409	4.6499	2.5229				0.2515	4.6822	3.5438
	rs9_8174432	9	8174432	intron_variant	MODIFIER	LOC_Os09g13890	LOC_Os09g13890|calmodulin binding protein, putative, expressed														0.0949	4.6083	1.361
	rs9_18709025	9	18709025	intron_variant	MODIFIER	LOC_Os09g31120	LOC_Os09g31120|pirin, putative, expressed					0.21	3.6135	1.9085
	rs9_21139613	9	21139613	intergenic_region	MODIFIER	LOC_Os09g36630-LOC_Os09g36640	LOC_Os09g36630|expressed protein	LOC_Os09g36640|expressed protein				0.1126	5.0307	2.3892							0.0993	4.3544	2.1148
	rs9_21532226	9	21532226	intergenic_region	MODIFIER	LOC_Os09g37270-LOC_Os09g37280	LOC_Os09g37270|ATROPGEF7/ROPGEF7, putative, expressed	LOC_Os09g37280|peroxisomal multifunctional enzyme type 2, putative, expressed										-0.1117	3.6243	0.9928
	rs10_2368959	10	2368959	intergenic_region	MODIFIER	LOC_Os10g04860-LOC_Os10g04870	LOC_Os10g04860|aldehyde oxidase, putative, expressed	LOC_Os10g04870|expressed protein							-0.1081	4.2213	1.215
	rs10_3824947	10	3824947	intergenic_region	MODIFIER	LOC_Os10g07248-LOC_Os10g07270	LOC_Os10g07248|transposon protein, putative, unclassified, expressed	LOC_Os10g07270|ubiquitin carboxyl-terminal hydrolase 5, putative, expressed							-0.1611	5.3671	2.7294							-0.1701	4.2818	3.5164
	rs10_4763438	10	4763438	intergenic_region	MODIFIER	LOC_Os10g08790-LOC_Os10g08800	LOC_Os10g08790|expressed protein	LOC_Os10g08800|retrotransposon protein, putative, Ty3-gypsy subclass							0.0747	3.2685	0.9796
	rs10_11718859	10	11718859	intergenic_region	MODIFIER	LOC_Os10g22580-LOC_Os10g22590	LOC_Os10g22580|hypothetical protein	LOC_Os10g22590|POEI24 - Pollen Ole e I allergen and extensin family protein precursor, expressed				-0.2128	3.9218	2.0008										-0.0633	3.3371	1.6332
	rs10_22841081	10	22841081	Promoter_upstream_gene_variant	MODIFIER	LOC_Os10g42420	LOC_Os10g42420|GTPase-activating protein, putative, expressed								0.0753	4.4452	1.0122
	rs11_6269491	11	6269491	intergenic_region	MODIFIER	LOC_Os11g11290-LOC_Os11g11300	LOC_Os11g11290|retrotransposon protein, putative, unclassified, expressed	LOC_Os11g11300|retrotransposon protein, putative, unclassified, expressed							0.0727	4.0288	1.096
	rs11_17680260	11	17680260	intergenic_region	MODIFIER	LOC_Os11g30410-LOC_Os11g30430	LOC_Os11g30410|ThiF family domain containing protein, putative, expressed	LOC_Os11g30430|expressed protein	0.2632	9.1569	9.8032	-0.1048	4.6527	1.9038	0.2169	9.3226	7.2709	-0.2389	5.6282	2.6352	0.188	6.7433	4.9039	0.2164	10.5254	9.1642
	rs11_26483326	11	26483326	intergenic_region	MODIFIER	LOC_Os11g43840-LOC_Os11g43860	LOC_Os11g43840|conserved hypothetical protein	LOC_Os11g43860|sodium/calcium exchanger protein, putative, expressed	-0.1744	4.7324	3.6872	-0.1334	4.4546	2.6099
	rs11_27392033	11	27392033	intergenic_region	MODIFIER	LOC_Os11g45260-LOC_Os11g45270	LOC_Os11g45260|expressed protein	LOC_Os11g45270|expressed protein													-0.122	4.0207	1.5335
	rs12_7825491	12	7825491	Promoter_upstream_gene_variant	MODIFIER	LOC_Os12g13824	LOC_Os12g13824|expressed protein					-0.0927	3.2906	1.8422	-0.0905	3.3426	1.5854
	rs12_14164170	12	14164170	intergenic_region	MODIFIER	LOC_Os12g24700-LOC_Os12g24710	LOC_Os12g24700|retrotransposon protein, putative, Ty1-copia subclass	LOC_Os12g24710|retrotransposon protein, putative, unclassified, expressed							0.0904	4.4309	1.5842							0.1257	5.9476	2.9165
	rs12_19809341	12	19809341	3_prime_UTR_variant	MODIFIER	LOC_Os12g32790	LOC_Os12g32790|disease resistance RPP13-like protein 1, putative, expressed											0.216	3.9793	2.4675
	rs12_21121298	12	21121298	intergenic_region	MODIFIER	LOC_Os12g34780-LOC_Os12g34790	LOC_Os12g34780|expressed protein	LOC_Os12g34790|retrotransposon protein, putative, Ty3-gypsy subclass	-0.1276	3.0353	2.0635	-0.094	4.3453	1.3559							-0.0911	3.8853	1.0322
	rs12_24043265	12	24043265	intergenic_region	MODIFIER	LOC_Os12g39080-LOC_Os12g39090	LOC_Os12g39080|amino acid permease family protein, putative, expressed	LOC_Os12g39090|expressed protein	-0.1397	3.6434	3.6633	-0.0933	3.9162	1.9789
SSI_VI	rs1_11882948	1	11882948	intergenic_region	MODIFIER	LOC_Os01g21270-LOC_Os01g21290	LOC_Os01g21270|retrotransposon protein, putative, unclassified, expressed	LOC_Os01g21290|retrotransposon protein, putative, unclassified							0.0531	4.694	1.356
	rs1_20604325	1	20604325	intergenic_region	MODIFIER	LOC_Os01g36950-LOC_Os01g36960	LOC_Os01g36950|N-rich protein, putative, expressed	LOC_Os01g36960|retrotransposon protein, putative, Ty1-copia subclass, expressed							-0.0738	9.0516	3.3111
	rs1_22616896	1	22616896	Promoter_upstream_gene_variant	MODIFIER	LOC_Os01g40094	LOC_Os01g40094|protein phosphatase 2C, putative, expressed					0.0507	3.8092	1.6046
	rs1_22972462	1	22972462	intergenic_region	MODIFIER	LOC_Os01g40630-LOC_Os01g40640	LOC_Os01g40630|uncharacterized protein PA4923, putative, expressed	LOC_Os01g40640|S1 RNA binding domain containing protein, expressed										-0.1063	3.9747	2.4937
	rs1_24580967	1	24580967	intron_variant	MODIFIER	LOC_Os01g43090	LOC_Os01g43090|oxidoreductase, aldo/keto reductase family protein, putative, expressed					-0.0973	6.7937	4.6549	-0.0825	5.1647	3.2712
	rs1_28962067	1	28962067	intergenic_region	MODIFIER	LOC_Os01g50440-LOC_Os01g50450	LOC_Os01g50440|AWPM-19-like membrane family protein, putative, expressed	LOC_Os01g50450|expressed protein							-0.0492	5.0229	2.1544
	rs2_454129	2	454129	missense_variant	MODERATE	LOC_Os02g01820	LOC_Os02g01820|ABC2 homolog 4, putative, expressed					0.0583	5.837	2.1771	0.0655	3.0666	1.371
	rs2_1187798	2	1187798	synonymous_variant	LOW	LOC_Os02g03020	LOC_Os02g03020|EF hand family protein, putative, expressed					0.1042	7.0398	5.1104							0.0794	3.377	1.8764
	rs2_2787179	2	2787179	synonymous_variant	LOW	LOC_Os02g05686	LOC_Os02g05686|expressed protein					-0.0376	3.1581	1.0148
	rs2_34571439	2	34571439	intron_variant	MODIFIER	LOC_Os02g56470	LOC_Os02g56470|hypothetical protein					0.0472	3.7644	1.1836				0.0401	3.2463	0.541
	rs3_6033387	3	6033387	intergenic_region	MODIFIER	LOC_Os03g11590-LOC_Os03g11600	LOC_Os03g11590|integral membrane protein, putative, expressed	LOC_Os03g11600|YABBY domain containing protein, putative, expressed										0.133	5.5999	4.1034
	rs3_29294598	3	29294598	Promoter_upstream_gene_variant	MODIFIER	LOC_Os03g51210	LOC_Os03g51210|expressed protein		0.0743	3.9001	4.5726										0.0644	5.3505	2.2239
	rs4_5074705	4	5074705	stop_gained	HIGH	LOC_Os04g09470	LOC_Os04g09470|retrotransposon protein, putative, Ty3-gypsy subclass, expressed					0.0984	5.4856	3.9762	0.0594	3.5265	1.4621
	rs5_574729	5	574729	Promoter_upstream_gene_variant	MODIFIER	LOC_Os05g02010	LOC_Os05g02010|expressed protein								0.0338	3.1491	0.9984
	rs5_18169910	5	18169910	Promoter_upstream_gene_variant	MODIFIER	LOC_Os05g31230	LOC_Os05g31230|N-acetyltransferase ESCO1, putative, expressed								0.0587	3.6407	1.1224
	rs5_29590002	5	29590002	intron_variant	MODIFIER	LOC_Os05g51610	LOC_Os05g51610|sodium/calcium exchanger protein, putative, expressed		-0.0952	3.6105	5.7719	0.0416	3.8742	1.2573				0.0939	3.4976	1.6686	-0.072	4.3562	2.1378
	rs6_23617768	6	23617768	intron_variant	MODIFIER	LOC_Os06g39760	LOC_Os06g39760|WD domain, G-beta repeat domain containing protein, expressed																	0.0715	3.3364	1.8759
	rs6_26952785	6	26952785	missense_variant	MODERATE	LOC_Os06g44630	LOC_Os06g44630|expressed protein		0.1063	3.8888	3.2171				0.1098	8.5931	3.5493							0.104	7.1139	3.5732
	rs6_30827714	6	30827714	intergenic_region	MODIFIER	LOC_Os06g50930-LOC_Os06g50940	LOC_Os06g50930|rhodanese-like domain containing protein, putative, expressed	LOC_Os06g50940|GDSL-like lipase/acylhydrolase, putative, expressed				-0.0344	3.9006	0.9437
	rs7_20610631	7	20610631	intergenic_region	MODIFIER	LOC_Os07g34380-LOC_Os07g34390	LOC_Os07g34380|hypothetical protein	LOC_Os07g34390|ankyrin repeat family protein, putative, expressed																0.0787	4.0952	2.2251
	rs8_7832802	8	7832802	intergenic_region	MODIFIER	LOC_Os08g13170-LOC_Os08g13180	LOC_Os08g13170|retrotransposon protein, putative, unclassified, expressed	LOC_Os08g13180|MBTB24 - Bric-a-Brac, Tramtrack, Broad Complex BTB domain with Meprin and TRAF Homology MATH domain, expressed				0.0643	5.9139	3.7422							0.0609	4.9646	2.1213
	rs8_10393357	8	10393357	intergenic_region	MODIFIER	LOC_Os08g16960-LOC_Os08g16970	LOC_Os08g16960|retrotransposon protein, putative, unclassified	LOC_Os08g16970|retrotransposon protein, putative, unclassified, expressed							0.0309	3.5008	0.8671
	rs8_24915626	8	24915626	intergenic_region	MODIFIER	LOC_Os08g39400-LOC_Os08g39410	LOC_Os08g39400|expressed protein	LOC_Os08g39410|retrotransposon protein, putative, unclassified, expressed				0.0457	3.3126	1.3851										-0.1177	5.6446	7.9235
	rs8_27233581	8	27233581	intergenic_region	MODIFIER	LOC_Os08g43080-LOC_Os08g43090	LOC_Os08g43080|POLD4B - Putative DNA polymerase delta complex subunit, expressed	LOC_Os08g43090|bZIP family transcription factor, putative, expressed	0.0782	5.4447	5.1723							0.1288	5.1215	3.3996	0.0659	5.4481	2.377	0.0553	5.2194	3.6925
	rs9_7262109	9	7262109	intergenic_region	MODIFIER	LOC_Os09g12680-LOC_Os09g12690	LOC_Os09g12680|expressed protein	LOC_Os09g12690|retrotransposon protein, putative, Ty3-gypsy subclass, expressed				0.0641	4.4663	2.0439	0.0432	5.175	1.6491
	rs9_16986640	9	16986640	intergenic_region	MODIFIER	LOC_Os09g27950-LOC_Os09g27960	LOC_Os09g27950|galactosyltransferase, putative, expressed	LOC_Os09g27960|transmembrane protein 50A, putative, expressed							-0.0681	4.8579	1.8979
	rs9_20908000	9	20908000	3_prime_UTR_variant	MODIFIER	LOC_Os09g36244	LOC_Os09g36244|expressed protein														0.0458	3.5159	1.1679	0.0687	7.2326	6.326
	rs9_21139613	9	21139613	intergenic_region	MODIFIER	LOC_Os09g36630-LOC_Os09g36640	LOC_Os09g36630|expressed protein	LOC_Os09g36640|expressed protein				0.0716	8.0459	3.8165
	rs10_2806159	10	2806159	intron_variant	MODIFIER	LOC_Os10g05620	LOC_Os10g05620|transposon protein, putative, unclassified, expressed		0.1196	3.7074	3.537	0.1183	5.4156	3.5458										0.08	3.1561	1.8516
	rs10_3824947	10	3824947	intergenic_region	MODIFIER	LOC_Os10g07248-LOC_Os10g07270	LOC_Os10g07248|transposon protein, putative, unclassified, expressed	LOC_Os10g07270|ubiquitin carboxyl-terminal hydrolase 5, putative, expressed							-0.1027	8.1779	3.308							-0.0588	3.0961	3.0222
	rs10_11718859	10	11718859	intergenic_region	MODIFIER	LOC_Os10g22580-LOC_Os10g22590	LOC_Os10g22580|hypothetical protein	LOC_Os10g22590|POEI24 - Pollen Ole e I allergen and extensin family protein precursor, expressed				-0.0511	5.2096	1.9881				-0.1256	6.2867	3.1987	-0.0601	6.3585	1.7407	3.5563	4.2847	1.94
	rs10_22754603	10	22754603	intron_variant	MODIFIER	LOC_Os10g42250	LOC_Os10g42250|expressed protein					0.04	3.1534	0.7618
	rs11_7159491	11	7159491	intergenic_region	MODIFIER	LOC_Os11g12680-LOC_Os11g12690	LOC_Os11g12680|expressed protein	LOC_Os11g12690|retrotransposon protein, putative, unclassified, expressed																0.0427	3.8303	1.9802
	rs11_11859724	11	11859724	intergenic_region	MODIFIER	LOC_Os11g20470-LOC_Os11g20480	LOC_Os11g20470|retrotransposon protein, putative, unclassified, expressed	LOC_Os11g20480|expressed protein							0.1114	5.3238	5.9015							0.1229	6.0944	8.9651
	rs11_17680260	11	17680260	intergenic_region	MODIFIER	LOC_Os11g30410-LOC_Os11g30430	LOC_Os11g30410|ThiF family domain containing protein, putative, expressed	LOC_Os11g30430|expressed protein	0.1041	5.6809	7.162										0.0842	4.7564	3.0288	0.0654	3.118	3.5136
	rs11_26533422	11	26533422	intergenic_region	MODIFIER	LOC_Os11g43934-LOC_Os11g43950	LOC_Os11g43934|pentatricopeptide, putative, expressed	LOC_Os11g43950|dnaJ domain containing protein, expressed							0.0689	6.3726	2.9507
	rs11_27116429	11	27116429	3_prime_UTR_variant	MODIFIER	LOC_Os11g44810	LOC_Os11g44810|auxin-repressed protein, putative, expressed											0.0854	3.2508	1.7437
	rs11_27380577	11	27380577	intron_variant	MODIFIER	LOC_Os11g45240	LOC_Os11g45240|retrotransposon protein, putative, Ty3-gypsy subclass, expressed								-0.0569	3.8881	1.0744
	rs12_19104211	12	19104211	intergenic_region	MODIFIER	LOC_Os12g31729-LOC_Os12g31748	LOC_Os12g31729|transposon protein, putative, unclassified, expressed	LOC_Os12g31748|OsMADS20 - MADS-box family gene with MIKCc type-box, expressed							0.0646	5.2442	1.8692
	rs12_19712448	12	19712448	intergenic_region	MODIFIER	LOC_Os12g32660-LOC_Os12g32670	LOC_Os12g32660|NB-ARC domain containing protein, expressed	LOC_Os12g32670|CC-NBS-LRR resistance protein, putative, expressed							0.0722	7.314	2.9256
	rs12_27179303	12	27179303	intergenic_region	MODIFIER	LOC_Os12g43750-LOC_Os12g43760	LOC_Os12g43750|expressed protein	LOC_Os12g43760|transposon protein, putative, unclassified, expressed							0.0933	4.7488	2.2843
SSI_MGT	rs1_10687902	1	10687902	intergenic_region	MODIFIER	LOC_Os01g18900-LOC_Os01g18910	LOC_Os01g18900|stigma specific peroxidase precursor, putative, expressed	LOC_Os01g18910|peroxidase precursor, putative, expressed	0.6265	4.3098	5.1062
	rs1_14546210	1	14546210	intergenic_region	MODIFIER	LOC_Os01g25660-LOC_Os01g25670	LOC_Os01g25660|expressed protein	LOC_Os01g25670|transposon protein, putative, CACTA, En/Spm sub-class	-0.9186	7.614	8.2129
	rs1_15357371	1	15357371	intron_variant	MODIFIER	LOC_Os01g27520	LOC_Os01g27520|tRNA synthetases class II domain containing protein, expressed					0.4529	5.3303	3.9902	0.4315	4.0723	3.6332	1.3678	6.5403	5.6373	0.6128	5.7358	3.9692	0.4861	4.9134	2.9518
	rs1_41352873	1	41352873	intergenic_region	MODIFIER	LOC_Os01g71360-LOC_Os01g71370	LOC_Os01g71360|expressed protein	LOC_Os01g71370|retrotransposon protein, putative, unclassified, expressed				-0.3468	3.3531	2.8351
	rs2_23991498	2	23991498	intergenic_region	MODIFIER	LOC_Os02g39710-LOC_Os02g39720	LOC_Os02g39710|CCT/B-box zinc finger protein, putative, expressed	LOC_Os02g39720|splicing factor, arginine/serine-rich 7, putative, expressed				0.2584	3.7166	1.6131	0.2846	4.0678	1.9443				0.2767	3.057	1.659	0.3345	6.6216	3.4835
	rs4_13696726	4	13696726	intergenic_region	MODIFIER	LOC_Os04g23940-LOC_Os04g23960	LOC_Os04g23940|chalcone synthase, putative, expressed	LOC_Os04g23960|retrotransposon protein, putative, Ty3-gypsy subclass, expressed	-0.9831	6.0329	4.8783				-0.6681	4.3936	2.9432							-0.4438	3.5364	1.7892
	rs4_21240534	4	21240534	intron_variant	MODIFIER	LOC_Os04g34950	LOC_Os04g34950|expressed protein																	-0.3863	3.1308	2.303
	rs5_6778229	5	6778229	intergenic_region	MODIFIER	LOC_Os05g11900-LOC_Os05g11910	LOC_Os05g11900|expressed protein	LOC_Os05g11910|GDSL-like lipase/acylhydrolase, putative, expressed							-0.4974	7.9413	2.525
	rs5_23547922	5	23547922	intergenic_region	MODIFIER	LOC_Os05g40070-LOC_Os05g40080	LOC_Os05g40070|WRKY84, expressed	LOC_Os05g40080|WRKY54, expressed	-0.708	3.1699	6.8119
	rs6_27383612	6	27383612	Promoter_upstream_gene_variant	MODIFIER	LOC_Os06g45300	LOC_Os06g45300|serine/threonine-protein kinase HT1, putative, expressed								0.2893	3.5479	1.6018							0.2823	3.7408	1.8542
	rs6_27962052	6	27962052	intron_variant	MODIFIER	LOC_Os06g46149	LOC_Os06g46149|serine/arginine repetitive matrix protein 1, putative, expressed		-0.4287	3.8967	2.1763	-0.396	3.9521	2.4194	-0.2623	3.75	1.0644							-0.4061	4.5512	4.8081
	rs6_29025976	6	29025976	intergenic_region	MODIFIER	LOC_Os06g48000-LOC_Os06g48010	LOC_Os06g48000|peroxidase precursor, putative, expressed	LOC_Os06g48010|peroxidase precursor, putative, expressed							-0.5852	6.8069	4.5906
	rs7_1996799	7	1996799	5_prime_UTR_variant	MODIFIER	LOC_Os07g04530	LOC_Os07g04530|GYF domain containing protein, putative, expressed		-0.7875	4.0527	4.6972
	rs7_22482655	7	22482655	intergenic_region	MODIFIER	LOC_Os07g37530-LOC_Os07g37540	LOC_Os07g37530|organic cation transporter-related, putative, expressed	LOC_Os07g37540|expressed protein	-0.4777	3.4539	3.2602													0.3965	4.5958	5.1658
	rs7_23849776	7	23849776	intergenic_region	MODIFIER	LOC_Os07g39800-LOC_Os07g39810	LOC_Os07g39800|transcription repressor HOTR, putative, expressed	LOC_Os07g39810|lipase class 3 family protein, putative, expressed													-0.5061	3.2132	2.3954
	rs8_8713925	8	8713925	intergenic_region	MODIFIER	LOC_Os08g14490-LOC_Os08g14500	LOC_Os08g14490|dehydrogenase-phosphopantetheinyltransferase, putative, expressed	LOC_Os08g14500|hypothetical protein	-0.7429	4.2929	4.3762
	rs8_17558212	8	17558212	3_prime_UTR_variant	MODIFIER	LOC_Os08g28710	LOC_Os08g28710|receptor protein kinase CRINKLY4 precursor, putative, expressed								0.2101	3.0193	0.6445
	rs8_20548722	8	20548722	intergenic_region	MODIFIER	LOC_Os08g33070-LOC_Os08g33076	LOC_Os08g33070|transposon protein, putative, unclassified, expressed	LOC_Os08g33076|myrosinase precursor, putative, expressed				-0.4531	3.3437	1.7296										-0.4456	3.6988	3.6741
	rs9_4258702	9	4258702	intergenic_region	MODIFIER	LOC_Os09g08210-LOC_Os09g08224	LOC_Os09g08210|expressed protein	LOC_Os09g08224|retrotransposon protein, putative, Ty3-gypsy subclass, expressed				-0.5291	6.163	3.3499	-0.4792	7.9631	2.7562							-0.4132	5.7083	2.8811
	rs9_11450011	9	11450011	synonymous_variant	LOW	LOC_Os09g19160	LOC_Os09g19160|serine/threonine-protein kinase, putative, expressed					-0.359	5.5293	3.0655	-0.3098	3.1762	1.9391							-0.341	4.4809	3.5481
	rs11_17222751	11	17222751	intergenic_region	MODIFIER	LOC_Os11g29700-LOC_Os11g29710	LOC_Os11g29700|expressed protein	LOC_Os11g29710|OsFBO4 - F-box and other domain containing protein, expressed							-0.5373	5.5113	2.991							-0.4081	3.1969	3.449
	rs11_20569475	11	20569475	intergenic_region	MODIFIER	LOC_Os11g35080-LOC_Os11g35090	LOC_Os11g35080|expressed protein	LOC_Os11g35090|kinesin motor domain containing protein, putative, expressed				-0.5215	4.309	2.4679
	rs11_24660808	11	24660808	intergenic_region	MODIFIER	LOC_Os11g41160-LOC_Os11g41170	LOC_Os11g41160|phosphoserine phosphatase, chloroplast precursor, putative, expressed	LOC_Os11g41170|disease resistance protein RPM1, putative, expressed	-0.788	3.3037	2.8849				-0.6404	3.4384	2.4887							-0.436	4.1886	2.4672
	rs12_5820796	12	5820796	intergenic_region	MODIFIER	LOC_Os12g10810-LOC_Os12g10820	LOC_Os12g10810|expressed protein	LOC_Os12g10820|expressed protein				0.3285	3.6156	2.1474
	rs12_6895835	12	6895835	intron_variant	MODIFIER	LOC_Os12g12514	LOC_Os12g12514|NADP-dependent oxidoreductase, putative, expressed		1.0268	6.3685	6.4191				0.5705	3.4306	2.5891
	rs12_9271935	12	9271935	intergenic_region	MODIFIER	LOC_Os12g16200-LOC_Os12g16210	LOC_Os12g16200|glutathione synthetase, chloroplast precursor, putative, expressed	LOC_Os12g16210|zinc finger family protein, putative, expressed													0.2551	3.6176	1.4264
	rs12_17938391	12	17938391	intergenic_region	MODIFIER	LOC_Os12g29990-LOC_Os12g30000	LOC_Os12g29990|O-sialoglycoprotein endopeptidase, putative, expressed	LOC_Os12g30000|expressed protein							-0.4306	3.9473	1.6871							-0.4011	6.2442	4.0573
SSI_IR_48h	rs1_2103242	1	2103242	Promoter_upstream_gene_variant	MODIFIER	LOC_Os01g04670	LOC_Os01g04670|expressed protein		0.831	6.2414	3.9166	0.6367	5.5251	2.5744				0.9629	3.3881	1.4596
	rs1_5453364	1	5453364	intergenic_region	MODIFIER	LOC_Os01g10350-LOC_Os01g10370	LOC_Os01g10350|MPPN domain containing protein, expressed	LOC_Os01g10370|AP2 domain containing protein, expressed	-0.5793	3.2274	1.8142	-0.5973	4.9558	2.1591	-0.4751	3.9909	1.4501	-1.2588	4.4426	2.6379	-0.5843	4.7613	0.8593	-0.6236	6.79	3.5089
	rs1_22348707	1	22348707	intergenic_region	MODIFIER	LOC_Os01g39600-LOC_Os01g39630	LOC_Os01g39600|expressed protein	LOC_Os01g39630|DNA repair protein Rad51, putative, expressed							-0.3547	3.2543	0.7418							-0.5171	3.8413	2.2327
	rs1_25998550	1	25998550	intergenic_region	MODIFIER	LOC_Os01g45760-LOC_Os01g45770	LOC_Os01g45760|YUC4, putative, expressed	LOC_Os01g45770|expressed protein							-0.4264	3.8045	1.095
	rs1_31748567	1	31748567	missense_variant	MODERATE	LOC_Os01g55180	LOC_Os01g55180|expressed protein		-0.8302	6.4312	3.5492				-0.575	4.9882	2.0424				-0.6119	4.0359	0.9768	-0.5571	5.6592	2.5897
	rs1_33031997	1	33031997	intergenic_region	MODIFIER	LOC_Os01g57150-LOC_Os01g57160	LOC_Os01g57150|SR protein related family member, putative, expressed	LOC_Os01g57160|transposon protein, putative, CACTA, En/Spm sub-class, expressed																-0.8858	4.7089	2.2334
	rs1_36375335	1	36375335	intergenic_region	MODIFIER	LOC_Os01g62800-LOC_Os01g62810	LOC_Os01g62800|methyltransferase, putative, expressed	LOC_Os01g62810|regulator of chromosome condensation, putative, expressed	0.7618	3.812	2.8795
	rs1_41943835	1	41943835	intergenic_region	MODIFIER	LOC_Os01g72320-LOC_Os01g72330	LOC_Os01g72320|FYVE zinc finger domain containing protein, expressed	LOC_Os01g72330|OsRR4 type-A response regulator, expressed										-1.0579	4.0126	1.8581
	rs2_568456	2	568456	missense_variant	MODERATE	LOC_Os02g02040	LOC_Os02g02040|protein kinase, putative, expressed																	-0.4812	3.3223	2.1688
	rs2_1572823	2	1572823	intron_variant	MODIFIER	LOC_Os02g03750	LOC_Os02g03750|polygalacturonase, putative, expressed								0.6327	6.0697	1.9986							0.4906	3.7256	2.0355
	rs2_8558888	2	8558888	Promoter_upstream_gene_variant	MODIFIER	LOC_Os02g15310	LOC_Os02g15310|RNA recognition motif containing protein, expressed																	-0.5174	4.116	1.9316
	rs2_20360147	2	20360147	intergenic_region	MODIFIER	LOC_Os02g34060-LOC_Os02g34070	LOC_Os02g34060|expressed protein	LOC_Os02g34070|expressed protein				-0.6515	5.2919	2.7453
	rs2_24073194	2	24073194	intron_variant	MODIFIER	LOC_Os02g39840	LOC_Os02g39840|eukaryotic initiation factor iso-4F subunit p82-34, putative, expressed								0.6998	4.8026	1.5611				-0.6222	3.5824	0.6151	0.7193	5.0447	2.2001
	rs2_30470422	2	30470422	Promoter_upstream_gene_variant	MODIFIER	LOC_Os02g49860	LOC_Os02g49860|AWPM-19-like membrane family protein, putative, expressed		-0.6557	3.9096	2.2278
	rs2_33608387	2	33608387	intron_variant	MODIFIER	LOC_Os02g54880	LOC_Os02g54880|cytochrome c oxidase subunit, putative, expressed								-0.6593	5.6196	1.9767
	rs3_6923307	3	6923307	intergenic_region	MODIFIER	LOC_Os03g12850-LOC_Os03g12860	LOC_Os03g12850|expressed protein	LOC_Os03g12860|homeobox associated leucine zipper, putative, expressed				-0.7389	6.619	3.1086
	rs3_10115359	3	10115359	Promoter_upstream_gene_variant	MODIFIER	LOC_Os03g18120	LOC_Os03g18120| proteins of unknown function domain containing protein, expressed					-1.0779	6.552	3.443
	rs3_12901884	3	12901884	intergenic_region	MODIFIER	LOC_Os03g22480-LOC_Os03g22490	LOC_Os03g22480|transposon protein, putative, unclassified, expressed	LOC_Os03g22490|heavy metal-associated domain containing protein, expressed				-0.4242	3.1801	0.7478
	rs3_14512032	3	14512032	Promoter_upstream_gene_variant	MODIFIER	LOC_Os03g25380	LOC_Os03g25380|pentatricopeptide, putative, expressed		-1.0819	5.389	3.7721										-0.6464	3.7829	0.627
	rs3_20204466	3	20204466	missense_variant	MODERATE	LOC_Os03g36470	LOC_Os03g36470|retrotransposon protein, putative, unclassified, expressed								1.0171	6.7326	2.7569				0.8873	3.8133	0.8219	0.9266	5.4323	2.7556
	rs3_29521554	3	29521554	synonymous_variant	LOW	LOC_Os03g51590	LOC_Os03g51590|expressed protein					-0.6088	5.1904	2.2057
	rs4_605114	4	605114	intron_variant	MODIFIER	LOC_Os04g01970	LOC_Os04g01970|SWI/SNF-related matrix-associated actin-dependent regulator of chromatin subfamily C member, putative, expressed					0.4875	3.5359	1.4868
	rs4_4695323	4	4695323	intergenic_region	MODIFIER	LOC_Os04g08640-LOC_Os04g08650	LOC_Os04g08640|cadmium tolerance factor, putative, expressed	LOC_Os04g08650|expressed protein				-1.5001	3.294	1.4809	-0.78	4.9084	1.5109							-0.8158	5.6081	1.9031
	rs4_13197653	4	13197653	intergenic_region	MODIFIER	LOC_Os04g23200-LOC_Os04g23210	LOC_Os04g23200|expressed protein	LOC_Os04g23210|expressed protein							-0.4238	3.2955	0.7611
	rs4_19346022	4	19346022	intergenic_region	MODIFIER	LOC_Os04g32270-LOC_Os04g32280	LOC_Os04g32270|membrane-anchored ubiquitin-fold protein, putative, expressed	LOC_Os04g32280|hypothetical protein							1.0889	7.8463	3.0527							0.8446	5.0817	2.5957
	rs4_31202952	4	31202952	Promoter_upstream_gene_variant	MODIFIER	LOC_Os04g52479	LOC_Os04g52479|peptidase, trypsin-like serine and cysteine proteases, putative, expressed		-0.672	3.4277	2.3742	-0.5235	4.1412	1.6131	-0.5651	5.626	2.1901
	rs5_28177450	5	28177450	intron_variant	MODIFIER	LOC_Os05g49120	LOC_Os05g49120|NLI interacting factor-like phosphatase, putative, expressed		1.8625	4.6599	8.9315
	rs6_1459330	6	1459330	5_prime_UTR_variant	MODIFIER	LOC_Os06g03700	LOC_Os06g03700|oligopeptide transporter, putative, expressed		0.6441	3.3382	1.6559	0.619	5.3752	1.7127				1.1042	3.7821	1.511
	rs7_6970539	7	6970539	intergenic_region	MODIFIER	LOC_Os07g12340-LOC_Os07g12350	LOC_Os07g12340|NAC domain-containing protein 67, putative, expressed	LOC_Os07g12350|retrotransposon protein, putative, Ty1-copia subclass, expressed							-0.4498	3.7278	1.3
	rs7_18404105	7	18404105	intergenic_region	MODIFIER	LOC_Os07g31080-LOC_Os07g31090	LOC_Os07g31080|transposon protein, putative, CACTA, En/Spm sub-class	LOC_Os07g31090|retrotransposon protein, putative, Ty3-gypsy subclass				1.1564	6.1628	5.1563
	rs7_21649301	7	21649301	intergenic_region	MODIFIER	LOC_Os07g36220-LOC_Os07g36230	LOC_Os07g36220|expressed protein	LOC_Os07g36230|BTBN15 - Bric-a-Brac, Tramtrack, Broad Complex BTB domain with non-phototropic hypocotyl 3 NPH3 and coiled-coil domains, expressed	1.5951	6.0846	3.7818	1.0756	4.4008	1.9258							1.1995	4.9935	0.9957
	rs7_26937161	7	26937161	3_prime_UTR_variant	MODIFIER	LOC_Os07g45120	LOC_Os07g45120|expressed protein					-0.4405	3.7052	1.1606
	rs8_3543650	8	3543650	intergenic_region	MODIFIER	LOC_Os08g06370-LOC_Os08g06380	LOC_Os08g06370|MYB family transcription factor, putative, expressed	LOC_Os08g06380|CSLF6 - cellulose synthase-like family F; beta1,3;1,4 glucan synthase, expressed							-0.584	5.9374	1.8379
	rs8_19557622	8	19557622	intergenic_region	MODIFIER	LOC_Os08g31600-LOC_Os08g31610	LOC_Os08g31600|expressed protein	LOC_Os08g31610|hypothetical protein	-0.8365	4.1935	3.1254							-1.3593	3.8479	2.4192
	rs9_9459212	9	9459212	intergenic_region	MODIFIER	LOC_Os09g15440-LOC_Os09g15460	LOC_Os09g15440|OsFBX311 - F-box domain containing protein, expressed	LOC_Os09g15460|retrotransposon protein, putative, Ty3-gypsy subclass, expressed							0.7147	4.0139	1.6708							0.6221	4.0571	2.7092
	rs9_16504971	9	16504971	intron_variant	MODIFIER	LOC_Os09g27140	LOC_Os09g27140|expressed protein								1.1403	6.6576	3.6392							0.9704	5.0267	3.6496
	rs9_19636236	9	19636236	intergenic_region	MODIFIER	LOC_Os09g32940-LOC_Os09g32944	LOC_Os09g32940|expressed protein	LOC_Os09g32944|OsSPL18 - SBP-box gene family member, expressed													0.8746	4.0819	0.5882
	rs10_3814674	10	3814674	intron_variant	MODIFIER	LOC_Os10g07248	LOC_Os10g07248|transposon protein, putative, unclassified, expressed		0.6823	3.9308	2.6749										0.7282	6.7426	1.4187
	rs10_3974931	10	3974931	intergenic_region	MODIFIER	LOC_Os10g07470-LOC_Os10g07480	LOC_Os10g07470|ZOS10-01 - C2H2 zinc finger protein, expressed	LOC_Os10g07480|plant protein of unknown function DUF869 domain containing protein, expressed				-0.6367	5.0515	2.5809
	rs10_10209541	10	10209541	intron_variant	MODIFIER	LOC_Os10g20300	LOC_Os10g20300|expressed protein								0.6719	3.5413	1.6415				1.03	6.0952	1.5113	0.9701	6.6145	3.9799
	rs10_17600518	10	17600518	intergenic_region	MODIFIER	LOC_Os10g33420-LOC_Os10g33430	LOC_Os10g33420|non-lysosomal glucosylceramidase, putative, expressed	LOC_Os10g33430|expressed protein																-1.0157	4.9657	3.1828
	rs11_14704251	11	14704251	Promoter_upstream_gene_variant	MODIFIER	LOC_Os11g25780	LOC_Os11g25780|PB1 domain containing protein, expressed		0.7152	3.7684	2.9521
	rs11_20540057	11	20540057	intergenic_region	MODIFIER	LOC_Os11g35050-LOC_Os11g35060	LOC_Os11g35050|expressed protein	LOC_Os11g35060|agenet domain containing protein, expressed													0.4304	3.1651	0.3709
	rs11_24921632	11	24921632	intergenic_region	MODIFIER	LOC_Os11g41540-LOC_Os11g41550	LOC_Os11g41540|disease resistance RPP8-like protein 3, putative, expressed	LOC_Os11g41550|expressed protein							-0.8603	7.7269	2.3592							-0.6912	5.3378	1.8917
	rs11_25131407	11	25131407	intergenic_region	MODIFIER	LOC_Os11g41800-LOC_Os11g41820	LOC_Os11g41800|hypothetical protein	LOC_Os11g41820|RNA recognition motif containing protein, expressed										-1.2133	4.0309	2.2183
	rs11_25891438	11	25891438	Promoter_upstream_gene_variant	MODIFIER	LOC_Os11g42950	LOC_Os11g42950|expressed protein								0.8143	4.9937	1.5852							0.7894	4.6937	1.9651
	rs11_27407533	11	27407533	Promoter_upstream_gene_variant	MODIFIER	LOC_Os11g45290	LOC_Os11g45290|retrotransposon protein, putative, unclassified, expressed		0.9119	4.5933	2.4037													0.4705	3.0478	1.2072
	rs11_28865880	11	28865880	intergenic_region	MODIFIER	LOC_Os11g47860-LOC_Os11g47870	LOC_Os11g47860|expressed protein	LOC_Os11g47870|GRAS family transcription factor domain containing protein, expressed	0.9154	6.6835	4.5492	0.7037	5.8253	3.0109	0.8333	9.9981	4.4808	1.6485	6.9658	4.4521	0.7386	6.0462	1.3793	0.7287	9.0379	4.8342
	rs12_7176832	12	7176832	Promoter_upstream_gene_variant	MODIFIER	LOC_Os12g12950	LOC_Os12g12950|expressed protein					-0.966	6.1587	3.8182	-0.9583	8.6402	3.9882	-1.4301	4.4341	3.5182	-0.8386	5.3911	1.1963	-1.0053	8.594	4.9107
	rs12_15155315	12	15155315	intergenic_region	MODIFIER	LOC_Os12g26080-LOC_Os12g26090	LOC_Os12g26080|transposon protein, putative, CACTA, En/Spm sub-class, expressed	LOC_Os12g26090|expressed protein	-0.5817	3.125	1.5645
	rs12_15834814	12	15834814	intron_variant	MODIFIER	LOC_Os12g27040	LOC_Os12g27040|expressed protein					0.875	4.0339	1.9223
	rs12_16504332	12	16504332	synonymous_variant	LOW	LOC_Os12g27994	LOC_Os12g27994|expressed protein																	-0.4975	4.9734	2.1517
	rs12_17272347	12	17272347	intergenic_region	MODIFIER	LOC_Os12g29170-LOC_Os12g29180	LOC_Os12g29170|expressed protein	LOC_Os12g29180|expressed protein													0.8583	6.3379	1.6362
	rs12_17783294	12	17783294	Promoter_upstream_gene_variant	MODIFIER	LOC_Os12g29740	LOC_Os12g29740|expressed protein														-0.5395	4.2556	0.7703
	rs12_18184230	12	18184230	intergenic_region	MODIFIER	LOC_Os12g30290-LOC_Os12g30310	LOC_Os12g30290|retrotransposon protein, putative, unclassified, expressed	LOC_Os12g30310|retrotransposon protein, putative, Ty1-copia subclass, expressed							-0.5727	4.6372	1.6474
	rs12_19111880	12	19111880	intron_variant	MODIFIER	LOC_Os12g31748	LOC_Os12g31748|OsMADS20 - MADS-box family gene with MIKCc type-box, expressed		-0.7848	3.1381	1.8637	-0.8928	6.509	2.701	-0.7765	6.4421	2.1684	-1.6614	5.1479	2.6207	-0.6636	3.9796	0.6205	-0.8142	7.2341	2.9725
SSI_GR_5d	rs1_4723058	1	4723058	intergenic_region	MODIFIER	LOC_Os01g09280-LOC_Os01g09290	LOC_Os01g09280|myb-related transcription activator, putative, expressed	LOC_Os01g09290|transposon protein, putative, unclassified, expressed																0.0902	4.6478	2.1786
	rs1_11882948	1	11882948	intergenic_region	MODIFIER	LOC_Os01g21270-LOC_Os01g21290	LOC_Os01g21270|retrotransposon protein, putative, unclassified, expressed	LOC_Os01g21290|retrotransposon protein, putative, unclassified	0.1544	3.0346	1.9942	0.1323	3.9391	1.6883										0.1242	3.3827	1.9735
	rs1_20375651	1	20375651	intergenic_region	MODIFIER	LOC_Os01g36690-LOC_Os01g36700	LOC_Os01g36690|expressed protein	LOC_Os01g36700|expressed protein							0.1621	5.4341	3.7606
	rs1_22648607	1	22648607	intron_variant	MODIFIER	LOC_Os01g40150	LOC_Os01g40150|eukaryotic translation initiation factor 5B, putative, expressed								0.1662	4.4902	1.3622				0.2305	6.5721	1.847
	rs1_22972462	1	22972462	intergenic_region	MODIFIER	LOC_Os01g40630-LOC_Os01g40640	LOC_Os01g40630|uncharacterized protein PA4923, putative, expressed	LOC_Os01g40640|S1 RNA binding domain containing protein, expressed										-0.2135	3.4179	1.9082
	rs2_16877885	2	16877885	intron_variant	MODIFIER	LOC_Os02g28520	LOC_Os02g28520|retrotransposon protein, putative, Ty1-copia subclass, expressed								-0.2021	6.075	5.9933
	rs2_24654347	2	24654347	intergenic_region	MODIFIER	LOC_Os02g40664-LOC_Os02g40680	LOC_Os02g40664|zinc finger family protein, putative, expressed	LOC_Os02g40680|mis12 protein, expressed																-0.1825	6.6924	4.1914
	rs2_31365439	2	31365439	intergenic_region	MODIFIER	LOC_Os02g51230-LOC_Os02g51240	LOC_Os02g51230|transposon protein, putative, CACTA, En/Spm sub-class, expressed	LOC_Os02g51240|retrotransposon protein, putative, unclassified																-0.2242	5.9226	6.7152
	rs3_2412556	3	2412556	synonymous_variant	LOW	LOC_Os03g04980	LOC_Os03g04980|PHD-finger domain containing protein, putative, expressed														0.2829	5.3156	2.0962
	rs3_4264086	3	4264086	intergenic_region	MODIFIER	LOC_Os03g08350-LOC_Os03g08360	LOC_Os03g08350|ubiquitin carboxyl-terminal hydrolase, family 1, putative, expressed	LOC_Os03g08360|3-ketoacyl-CoA synthase 10, putative, expressed	0.1756	6.4285	4.4662	0.1273	5.9588	2.7098				0.2091	3.9689	1.7297	0.1149	5.7906	1.4213	0.1111	6.13	2.1642
	rs3_29294598	3	29294598	Promoter_upstream_gene_variant	MODIFIER	LOC_Os03g51210	LOC_Os03g51210|expressed protein					0.1001	3.6082	1.7222							0.1099	3.5854	1.3366
	rs5_29609065	5	29609065	Promoter_upstream_gene_variant	MODIFIER	LOC_Os05g51630	LOC_Os05g51630|early-responsive to dehydration protein-related, putative, expressed		0.1739	4.6551	3.864	0.1146	4.3862	1.9369				0.2207	3.7427	1.748	0.1395	5.7379	1.8465	0.0805	3.3386	0.9571
	rs6_10366113	6	10366113	intron_variant	MODIFIER	LOC_Os06g17860	LOC_Os06g17860|hypothetical protein								0.1556	7.0998	4.0829
	rs6_29886786	6	29886786	Promoter_upstream_gene_variant	MODIFIER	LOC_Os06g49320	LOC_Os06g49320|glycosyltransferase, putative, expressed		-0.2251	5.4705	4.9494
	rs7_1171356	7	1171356	intergenic_region	MODIFIER	LOC_Os07g03070-LOC_Os07g03080	LOC_Os07g03070|tetratricopeptide repeat containing protein, putative, expressed	LOC_Os07g03080|expressed protein	0.1549	4.7711	3.5824							0.2788	4.4818	3.2608
	rs7_20722591	7	20722591	intergenic_region	MODIFIER	LOC_Os07g34560-LOC_Os07g34570	LOC_Os07g34560|expressed protein	LOC_Os07g34570|FAD dependent oxidoreductase domain containing protein, expressed							0.1639	6.0888	2.5754							0.1321	4.0237	2.4237
	rs7_22526167	7	22526167	intergenic_region	MODIFIER	LOC_Os07g37590-LOC_Os07g37600	LOC_Os07g37590|transposon protein, putative, unclassified, expressed	LOC_Os07g37600|hypothetical protein							-0.1034	3.2345	1.5062
	rs8_3945854	8	3945854	intergenic_region	MODIFIER	LOC_Os08g07040-LOC_Os08g07050	LOC_Os08g07040|plant protein of unknown function domain containing protein, expressed	LOC_Os08g07050|pentatricopeptide, putative, expressed																0.1557	4.4945	2.0571
	rs8_7864576	8	7864576	missense_variant	MODERATE	LOC_Os08g13230	LOC_Os08g13230|expressed protein																	0.0427	3.0004	1.0325
	rs8_8425614	8	8425614	intergenic_region	MODIFIER	LOC_Os08g14070-LOC_Os08g14090	LOC_Os08g14070|LYR motif containing protein, putative, expressed	LOC_Os08g14090|retrotransposon protein, putative, Ty1-copia subclass, expressed				0.1266	4.9623	2.9103
	rs8_20685512	8	20685512	intergenic_region	MODIFIER	LOC_Os08g33200-LOC_Os08g33210	LOC_Os08g33200|1-phosphatidylinositol-4-phosphate 5-kinase/ zinc ion binding protein, putative, expressed	LOC_Os08g33210|expressed protein							0.2058	4.5792	2.3871							0.1457	3.1007	1.3744
	rs8_24915626	8	24915626	intergenic_region	MODIFIER	LOC_Os08g39400-LOC_Os08g39410	LOC_Os08g39400|expressed protein	LOC_Os08g39410|retrotransposon protein, putative, unclassified, expressed				0.1494	4.0969	3.0073	0.1135	3.3149	1.5869				0.1316	3.604	1.503
	rs8_25014297	8	25014297	intergenic_region	MODIFIER	LOC_Os08g39540-LOC_Os08g39550	LOC_Os08g39540|zinc knuckle domain containing protein, expressed	LOC_Os08g39550|polygalacturonase inhibitor 2 precursor, putative, expressed							-0.2217	3.2162	2.9372							-0.1963	5.4155	5.3591
	rs8_26848780	8	26848780	intergenic_region	MODIFIER	LOC_Os08g42470-LOC_Os08g42480	LOC_Os08g42470|BEE 1, putative, expressed	LOC_Os08g42480|expressed protein													-0.1648	5.3366	2.2263
	rs8_27233581	8	27233581	intergenic_region	MODIFIER	LOC_Os08g43080-LOC_Os08g43090	LOC_Os08g43080|POLD4B - Putative DNA polymerase delta complex subunit, expressed	LOC_Os08g43090|bZIP family transcription factor, putative, expressed							0.0919	3.0878	1.3561	0.2784	4.6614	3.0095				0.1028	4.3646	3.3338
	rs9_7479533	9	7479533	intron_variant	MODIFIER	LOC_Os09g12970	LOC_Os09g12970|plant protein of unknown function domain containing protein, expressed		0.1968	3.6476	3.4157
	rs9_8174432	9	8174432	intron_variant	MODIFIER	LOC_Os09g13890	LOC_Os09g13890|calmodulin binding protein, putative, expressed		0.148	4.0998	2.8382	0.1009	4.2264	1.5223							0.1159	3.2585	1.2939
	rs9_21139613	9	21139613	intergenic_region	MODIFIER	LOC_Os09g36630-LOC_Os09g36640	LOC_Os09g36630|expressed protein	LOC_Os09g36640|expressed protein	0.1915	3.5769	4.7904										0.1288	4.7651	1.6115	0.1117	5.0201	2.6151
	rs10_2368959	10	2368959	intergenic_region	MODIFIER	LOC_Os10g04860-LOC_Os10g04870	LOC_Os10g04860|aldehyde oxidase, putative, expressed	LOC_Os10g04870|expressed protein																-0.1261	3.417	2.057
	rs10_2779442	10	2779442	intergenic_region	MODIFIER	LOC_Os10g05580-LOC_Os10g05590	LOC_Os10g05580|expressed protein	LOC_Os10g05590|OsFBX374 - F-box domain containing protein, expressed							-0.2735	4.5039	4.3854							-0.2428	5.305	5.9233
	rs10_3826741	10	3826741	intergenic_region	MODIFIER	LOC_Os10g07248-LOC_Os10g07270	LOC_Os10g07248|transposon protein, putative, unclassified, expressed	LOC_Os10g07270|ubiquitin carboxyl-terminal hydrolase 5, putative, expressed																-0.1675	4.3476	4.0428
	rs10_11718859	10	11718859	intergenic_region	MODIFIER	LOC_Os10g22580-LOC_Os10g22590	LOC_Os10g22580|hypothetical protein	LOC_Os10g22590|POEI24 - Pollen Ole e I allergen and extensin family protein precursor, expressed				-0.1272	5.3294	2.5025	-0.1158	5.7596	1.8968	-0.2301	4.3215	2.0344	-0.1082	4.4817	1.1658
	rs11_7159491	11	7159491	intergenic_region	MODIFIER	LOC_Os11g12680-LOC_Os11g12690	LOC_Os11g12680|expressed protein	LOC_Os11g12690|retrotransposon protein, putative, unclassified, expressed																0.0891	3.9572	1.177
	rs11_17680260	11	17680260	intergenic_region	MODIFIER	LOC_Os11g30410-LOC_Os11g30430	LOC_Os11g30410|ThiF family domain containing protein, putative, expressed	LOC_Os11g30430|expressed protein							0.1878	5.4155	4.4216							0.1645	4.7468	4.5841
	rs11_27380577	11	27380577	intron_variant	MODIFIER	LOC_Os11g45240	LOC_Os11g45240|retrotransposon protein, putative, Ty3-gypsy subclass, expressed					-0.1315	3.04	1.1528										-0.1364	3.2556	1.8372
	rs11_27392033	11	27392033	intergenic_region	MODIFIER	LOC_Os11g45260-LOC_Os11g45270	LOC_Os11g45260|expressed protein	LOC_Os11g45270|expressed protein	-0.2296	6.3738	4.6475	-0.1353	3.9259	1.8619				-0.3107	4.1899	2.0731	-0.18	5.6025	2.1224	-0.1159	4.045	1.0692
	rs12_3866502	12	3866502	intergenic_region	MODIFIER	LOC_Os12g07690-LOC_Os12g07700	LOC_Os12g07690|chalcone synthase, putative, expressed	LOC_Os12g07700|nifU, putative, expressed																0.1559	3.697	2.3761
	rs12_14872031	12	14872031	intergenic_region	MODIFIER	LOC_Os12g25665-LOC_Os12g25670	LOC_Os12g25665|transposon protein, putative, unclassified, expressed	LOC_Os12g25670|retrotransposon, putative, centromere-specific							0.1366	3.2861	0.8988
	rs12_15989886	12	15989886	intergenic_region	MODIFIER	LOC_Os12g27240-LOC_Os12g27254	LOC_Os12g27240|transposon protein, putative, CACTA, En/Spm sub-class	LOC_Os12g27254|transferase family protein, putative, expressed	0.1792	4.1937	2.5959	0.1241	3.7902	1.4362
	rs12_18618057	12	18618057	Promoter_upstream_gene_variant	MODIFIER	LOC_Os12g31000	LOC_Os12g31000|pumilio-family RNA binding repeat domain containing protein, expressed					0.1023	3.1858	1.1187	0.1122	3.7063	1.2301
	rs12_24006795	12	24006795	intergenic_region	MODIFIER	LOC_Os12g39020-LOC_Os12g39030	LOC_Os12g39020|BED zinc finger family protein, expressed	LOC_Os12g39030|BED zinc finger family protein, expressed							-0.0995	3.3296	1.3812
SSI_GR_10d	rs1_3401561	1	3401561	missense_variant	MODERATE	LOC_Os01g07212	LOC_Os01g07212|staphylococcal nuclease homologue, putative, expressed		-0.237	4.0802	6.0768				-0.1525	4.6496	3.1446				-0.1375	3.211	2.2928
	rs1_11882948	1	11882948	intergenic_region	MODIFIER	LOC_Os01g21270-LOC_Os01g21290	LOC_Os01g21270|retrotransposon protein, putative, unclassified, expressed	LOC_Os01g21290|retrotransposon protein, putative, unclassified				0.1088	3.3526	1.3107	0.1236	4.5616	1.7233							0.0984	3.5354	1.663
	rs1_17811498	1	17811498	intergenic_region	MODIFIER	LOC_Os01g32480-LOC_Os01g32490	LOC_Os01g32480|retrotransposon, putative, centromere-specific	LOC_Os01g32490|hypothetical protein							0.0776	3.909	1.1879
	rs1_22283745	1	22283745	intergenic_region	MODIFIER	LOC_Os01g39540-LOC_Os01g39550	LOC_Os01g39540|retrotransposon, putative, centromere-specific	LOC_Os01g39550|retrotransposon protein, putative, Ty1-copia subclass, expressed							0.0876	3.6481	1.2021
	rs1_22860772	1	22860772	intergenic_region	MODIFIER	LOC_Os01g40470-LOC_Os01g40480	LOC_Os01g40470|vacuolar ATP synthase subunit d, putative, expressed	LOC_Os01g40480|anthranilate phosphoribosyltransferase, putative, expressed							-0.1636	4.6937	1.9294							-0.1458	4.1889	2.2005
	rs1_24439010	1	24439010	intergenic_region	MODIFIER	LOC_Os01g42950-LOC_Os01g42960	LOC_Os01g42950|protein kinase family protein, putative, expressed	LOC_Os01g42960|TTL1, putative, expressed													0.1272	4.1492	2.2308
	rs1_25485615	1	25485615	intergenic_region	MODIFIER	LOC_Os01g44430-LOC_Os01g44940	LOC_Os01g44430|retrotransposon protein, putative, unclassified, expressed	LOC_Os01g44940|expressed protein																0.1264	3.9069	3.6547
	rs2_1187798	2	1187798	synonymous_variant	LOW	LOC_Os02g03020	LOC_Os02g03020|EF hand family protein, putative, expressed		0.2081	3.6054	3.8696
	rs2_2183981	2	2183981	intergenic_region	MODIFIER	LOC_Os02g04770-LOC_Os02g04780	LOC_Os02g04770|expressed protein	LOC_Os02g04780|expressed protein							-0.0639	3.0367	0.8793
	rs2_2202968	2	2202968	intergenic_region	MODIFIER	LOC_Os02g04790-LOC_Os02g04800	LOC_Os02g04790|expressed protein	LOC_Os02g04800|AIG2-like family domain containing protein, expressed	-0.1463	4.8769	3.2699
	rs2_2787179	2	2787179	synonymous_variant	LOW	LOC_Os02g05686	LOC_Os02g05686|expressed protein		-0.1624	3.8444	3.5885
	rs2_8009453	2	8009453	intron_variant	MODIFIER	LOC_Os02g14530	LOC_Os02g14530|protein kinase domain containing protein, expressed		0.1511	3.9097	3.3079	0.1108	4.9649	2.1779	0.0807	3.3396	1.1766
	rs2_22171102	2	22171102	intergenic_region	MODIFIER	LOC_Os02g36749-LOC_Os02g36760	LOC_Os02g36749|expressed protein	LOC_Os02g36760|hypothetical protein	-0.137	5.6411	3.1631
	rs2_22238103	2	22238103	intergenic_region	MODIFIER	LOC_Os02g36860-LOC_Os02g36870	LOC_Os02g36860|expressed protein	LOC_Os02g36870|YGL010w, putative, expressed										-0.2293	5.4148	2.8474
	rs2_22247315	2	22247315	3_prime_UTR_variant	MODIFIER	LOC_Os02g36870	LOC_Os02g36870|YGL010w, putative, expressed								-0.137	4.8	1.4621				-0.1168	3.5387	0.9531	-0.1706	6.5073	3.1942
	rs2_24480757	2	24480757	intergenic_region	MODIFIER	LOC_Os02g40410-LOC_Os02g40420	LOC_Os02g40410|expressed protein	LOC_Os02g40420|expressed protein																0.1003	5.4676	2.5248
	rs2_24571443	2	24571443	missense_variant	MODERATE	LOC_Os02g40510	LOC_Os02g40510|response regulator receiver domain containing protein, expressed														-0.1663	4.868	1.4901
	rs3_4264086	3	4264086	intergenic_region	MODIFIER	LOC_Os03g08350-LOC_Os03g08360	LOC_Os03g08350|ubiquitin carboxyl-terminal hydrolase, family 1, putative, expressed	LOC_Os03g08360|3-ketoacyl-CoA synthase 10, putative, expressed													0.0655	3.5474	0.7532
	rs3_30393670	3	30393670	intergenic_region	MODIFIER	LOC_Os03g52990-LOC_Os03g53000	LOC_Os03g52990|hypothetical protein	LOC_Os03g53000|XRCC4, putative, expressed							0.0976	3.9087	1.0391
	rs4_2457675	4	2457675	intergenic_region	MODIFIER	LOC_Os04g05040-LOC_Os04g05050	LOC_Os04g05040|transposon protein, putative, unclassified, expressed	LOC_Os04g05050|pectate lyase precursor, putative, expressed																0.1183	3.2837	1.3077
	rs4_4774290	4	4774290	intergenic_region	MODIFIER	LOC_Os04g08764-LOC_Os04g08768	LOC_Os04g08764|avr9/Cf-9 rapidly elicited protein 137, putative, expressed	LOC_Os04g08768|retrotransposon protein, putative, unclassified, expressed													-0.0604	3.2202	0.7036	-0.0917	5.7398	3.1138
	rs4_14060096	4	14060096	intron_variant	MODIFIER	LOC_Os04g24510	LOC_Os04g24510|OsWAK36 - OsWAK receptor-like protein kinase, expressed																	0.0891	4.6193	3.1439
	rs4_19568498	4	19568498	intergenic_region	MODIFIER	LOC_Os04g32510-LOC_Os04g32540	LOC_Os04g32510|expressed protein	LOC_Os04g32540|OsSCP24 - Putative Serine Carboxypeptidase homologue, expressed				0.2136	6.3712	2.9604	0.1695	5.5109	1.9009							0.1646	5.3873	2.1962
	rs4_23794940	4	23794940	intergenic_region	MODIFIER	LOC_Os04g39970-LOC_Os04g39980	LOC_Os04g39970|vacuolar sorting protein 9 domain-containing protein, putative, expressed	LOC_Os04g39980|gibberellin 20 oxidase 2, putative, expressed							-0.1536	4.707	2.5736
	rs5_16110768	5	16110768	intron_variant	MODIFIER	LOC_Os05g27660	LOC_Os05g27660|expressed protein											0.329	3.9286	2.2586
	rs5_17752266	5	17752266	synonymous_variant	LOW	LOC_Os05g30640	LOC_Os05g30640|leucine zipper protein-like, putative, expressed					-0.108	4.4315	2.2126							-0.1292	5.2856	2.8941
	rs6_1475958	6	1475958	intergenic_region	MODIFIER	LOC_Os06g03720-LOC_Os06g03740	LOC_Os06g03720|ribonucleoside-diphosphate reductase small chain, putative, expressed	LOC_Os06g03740|folic acid binding protein, putative, expressed																-0.1238	3.7955	2.5465
	rs6_4280351	6	4280351	intergenic_region	MODIFIER	LOC_Os06g08600-LOC_Os06g08610	LOC_Os06g08600|versicolorin reductase, putative, expressed	LOC_Os06g08610|transferase family protein, putative, expressed							-0.1024	3.5385	2.2518
	rs6_26597879	6	26597879	intergenic_region	MODIFIER	LOC_Os06g44100-LOC_Os06g44120	LOC_Os06g44100|HLS, putative, expressed	LOC_Os06g44120|retrotransposon protein, putative, Ty3-gypsy subclass				0.1239	3.8323	2.7985	0.1146	4.9117	2.4409				0.1302	5.4067	2.8228
	rs6_28962180	6	28962180	Promoter_upstream_gene_variant	MODIFIER	LOC_Os06g47860	LOC_Os06g47860|expressed protein											0.1955	3.5788	1.7727
	rs6_30520523	6	30520523	synonymous_variant	LOW	LOC_Os06g50400	LOC_Os06g50400|expansin precursor, putative, expressed																	-0.0907	4.6939	1.6179
	rs7_3788168	7	3788168	intergenic_region	MODIFIER	LOC_Os07g07570-LOC_Os07g07580	LOC_Os07g07570|hypothetical protein	LOC_Os07g07580|ROOT HAIRLESS 1, putative, expressed				0.2161	5.4602	2.5419	0.2317	7.5392	2.975							0.2169	7.4596	3.5919
	rs7_8733414	7	8733414	intergenic_region	MODIFIER	LOC_Os07g15160-LOC_Os07g15170	LOC_Os07g15160|retrotransposon protein, putative, unclassified, expressed	LOC_Os07g15170|transposon protein, putative, CACTA, En/Spm sub-class													0.1025	3.3784	1.7796
	rs7_22276671	7	22276671	intergenic_region	MODIFIER	LOC_Os07g37180-LOC_Os07g37190	LOC_Os07g37180|ABC1 family domain containing protein, putative, expressed	LOC_Os07g37190|transposon protein, putative, unclassified, expressed				0.1011	4.6425	1.9727	0.0893	4.655	1.5688							0.0887	3.6493	2.3298
	rs8_7832802	8	7832802	intergenic_region	MODIFIER	LOC_Os08g13170-LOC_Os08g13180	LOC_Os08g13170|retrotransposon protein, putative, unclassified, expressed	LOC_Os08g13180|MBTB24 - Bric-a-Brac, Tramtrack, Broad Complex BTB domain with Meprin and TRAF Homology MATH domain, expressed							0.1479	8.7648	4.6908							0.0915	4.291	3.041
	rs8_8811611	8	8811611	intergenic_region	MODIFIER	LOC_Os08g14650-LOC_Os08g14660	LOC_Os08g14650|expressed protein	LOC_Os08g14660|SET domain containing protein, expressed													0.1802	4.6539	2.1838
	rs8_24915626	8	24915626	intergenic_region	MODIFIER	LOC_Os08g39400-LOC_Os08g39410	LOC_Os08g39400|expressed protein	LOC_Os08g39410|retrotransposon protein, putative, unclassified, expressed	0.1281	3.8794	2.0715	0.1429	5.2849	3.1596	0.1301	5.7982	2.6678
	rs8_26848780	8	26848780	intergenic_region	MODIFIER	LOC_Os08g42470-LOC_Os08g42480	LOC_Os08g42470|BEE 1, putative, expressed	LOC_Os08g42480|expressed protein										-0.2728	4.4362	2.8418
	rs9_6083713	9	6083713	intergenic_region	MODIFIER	LOC_Os09g10990-LOC_Os09g11000	LOC_Os09g10990|transposon protein, putative, CACTA, En/Spm sub-class, expressed	LOC_Os09g11000|expressed protein				0.2021	3.6096	2.1122							0.117	5.7329	2.6411
	rs9_7318888	9	7318888	intron_variant	MODIFIER	LOC_Os09g12750	LOC_Os09g12750|Myb-like DNA-binding domain containing protein, putative, expressed								0.1382	4.8144	1.4885
	rs9_18914469	9	18914469	intergenic_region	MODIFIER	LOC_Os09g31430-LOC_Os09g31434	LOC_Os09g31430|Os9bglu30 - beta-glucosidase, similar to Os4bglu12 exoglucanase, expressed	LOC_Os09g31434|expressed protein																0.0737	3.5683	1.2058
	rs9_21139613	9	21139613	intergenic_region	MODIFIER	LOC_Os09g36630-LOC_Os09g36640	LOC_Os09g36630|expressed protein	LOC_Os09g36640|expressed protein	0.1802	5.8755	4.5853	0.1052	3.5517	1.9157							0.1663	8.6902	4.3761	0.0973	4.6961	2.8352
	rs9_21155270	9	21155270	intergenic_region	MODIFIER	LOC_Os09g36670-LOC_Os09g36680	LOC_Os09g36670|peptidyl-prolyl cis-trans isomerase, putative, expressed	LOC_Os09g36680|ribonuclease T2 family domain containing protein, expressed							0.0923	3.8118	1.425
	rs9_21532226	9	21532226	intergenic_region	MODIFIER	LOC_Os09g37270-LOC_Os09g37280	LOC_Os09g37270|ATROPGEF7/ROPGEF7, putative, expressed	LOC_Os09g37280|peroxisomal multifunctional enzyme type 2, putative, expressed													-0.1091	4.1063	0.9823
	rs10_2806159	10	2806159	intron_variant	MODIFIER	LOC_Os10g05620	LOC_Os10g05620|transposon protein, putative, unclassified, expressed																	0.2205	5.7122	3.7249
	rs10_22754603	10	22754603	intron_variant	MODIFIER	LOC_Os10g42250	LOC_Os10g42250|expressed protein		0.1666	5.5574	3.078	0.1254	4.9327	2.1355	0.0818	3.4643	0.9256				0.1322	5.9362	2.1707	0.0893	3.7258	1.4257
	rs11_17656821	11	17656821	intergenic_region	MODIFIER	LOC_Os11g30370-LOC_Os11g30390	LOC_Os11g30370|OsSPL19 - SBP-box gene family member, expressed	LOC_Os11g30390|transposon protein, putative, unclassified, expressed																0.1159	5.2481	4.4945
	rs11_17657640	11	17657640	intergenic_region	MODIFIER	LOC_Os11g30370-LOC_Os11g30390	LOC_Os11g30370|OsSPL19 - SBP-box gene family member, expressed	LOC_Os11g30390|transposon protein, putative, unclassified, expressed	0.1156	4.6347	2.4537
	rs11_17930369	11	17930369	intergenic_region	MODIFIER	LOC_Os11g30770-LOC_Os11g30780	LOC_Os11g30770|expressed protein	LOC_Os11g30780|expressed protein										-0.2237	3.5121	2.5128
	rs11_22250760	11	22250760	intergenic_region	MODIFIER	LOC_Os11g37670-LOC_Os11g37680	LOC_Os11g37670|expressed protein	LOC_Os11g37680|expressed protein	0.1005	4.0521	1.6415
	rs11_25210125	11	25210125	intergenic_region	MODIFIER	LOC_Os11g41900-LOC_Os11g41910	LOC_Os11g41900|acyltransferase, putative, expressed	LOC_Os11g41910|GTP-binding protein, putative, expressed																0.0718	4.0557	2.3065
	rs11_26483326	11	26483326	intergenic_region	MODIFIER	LOC_Os11g43840-LOC_Os11g43860	LOC_Os11g43840|conserved hypothetical protein	LOC_Os11g43860|sodium/calcium exchanger protein, putative, expressed	-0.2407	6.7072	6.3741
	rs11_27380577	11	27380577	intron_variant	MODIFIER	LOC_Os11g45240	LOC_Os11g45240|retrotransposon protein, putative, Ty3-gypsy subclass, expressed		-0.2132	4.7561	2.8361	-0.1669	4.1284	2.1299	-0.1704	5.4206	2.2612				-0.1262	3.2403	1.1128	-0.2013	7.3138	4.3987
	rs11_27392033	11	27392033	intergenic_region	MODIFIER	LOC_Os11g45260-LOC_Os11g45270	LOC_Os11g45260|expressed protein	LOC_Os11g45270|expressed protein													-0.1357	4.9394	1.9647
	rs11_27646731	11	27646731	intergenic_region	MODIFIER	LOC_Os11g45690-LOC_Os11g45710	LOC_Os11g45690|transposon protein, putative, unclassified, expressed	LOC_Os11g45710|Os11bglu36 SFR2 homologue, expressed							0.1773	4.5859	1.8399
	rs11_27792971	11	27792971	Promoter_upstream_gene_variant	MODIFIER	LOC_Os11g45930	LOC_Os11g45930|NBS-LRR type disease resistance protein, putative, expressed											0.1901	3.7621	1.7099
	rs12_7825491	12	7825491	Promoter_upstream_gene_variant	MODIFIER	LOC_Os12g13824	LOC_Os12g13824|expressed protein					-0.1163	3.9532	2.6622							-0.1157	3.7589	2.4071
	rs12_9922364	12	9922364	synonymous_variant	LOW	LOC_Os12g17320	LOC_Os12g17320|polyprenyl synthetase, putative, expressed																	0.0662	3.1151	1.2545
	rs12_19104211	12	19104211	intergenic_region	MODIFIER	LOC_Os12g31729-LOC_Os12g31748	LOC_Os12g31729|transposon protein, putative, unclassified, expressed	LOC_Os12g31748|OsMADS20 - MADS-box family gene with MIKCc type-box, expressed							0.1351	5.9922	1.9197
	rs12_19809341	12	19809341	3_prime_UTR_variant	MODIFIER	LOC_Os12g32790	LOC_Os12g32790|disease resistance RPP13-like protein 1, putative, expressed											0.2676	5.7658	3.4171
	rs12_21121298	12	21121298	intergenic_region	MODIFIER	LOC_Os12g34780-LOC_Os12g34790	LOC_Os12g34780|expressed protein	LOC_Os12g34790|retrotransposon protein, putative, Ty3-gypsy subclass													-0.1281	5.9218	2.1163
	rs12_24043265	12	24043265	intergenic_region	MODIFIER	LOC_Os12g39080-LOC_Os12g39090	LOC_Os12g39080|amino acid permease family protein, putative, expressed	LOC_Os12g39090|expressed protein	-0.1904	5.4534	6.1775										-0.1039	3.8381	2.0602
	rs12_26433001	12	26433001	intergenic_region	MODIFIER	LOC_Os12g42560-LOC_Os12g42570	LOC_Os12g42560|hypothetical protein	LOC_Os12g42570|expressed protein							0.0676	3.2682	0.9829				0.0841	3.8773	1.3654
SSI_IR_24h	rs1_3093685	1	3093685	Promoter_upstream_gene_variant	MODIFIER	LOC_Os01g06560	LOC_Os01g06560|transcription factor HBP-1b, putative, expressed		-3.1619	8.0957	0.1615
	rs1_3704286	1	3704286	synonymous_variant	LOW	LOC_Os01g07710	LOC_Os01g07710|expressed protein		1.1705	3.0415	0.0085
	rs1_3950513	1	3950513	intergenic_region	MODIFIER	LOC_Os01g08150-LOC_Os01g08160	LOC_Os01g08150|expressed protein	LOC_Os01g08160|MYB family transcription factor, putative, expressed	7.329	18.5584	0.3223
	rs1_4163036	1	4163036	intron_variant	MODIFIER	LOC_Os01g08450	LOC_Os01g08450|ras-related protein, putative, expressed		-6.9766	15.1708	0.7864
	rs1_5538707	1	5538707	intergenic_region	MODIFIER	LOC_Os01g10460-LOC_Os01g10470	LOC_Os01g10460|expressed protein	LOC_Os01g10470|RALFL17 - Rapid ALkalinization Factor RALF family protein precursor, expressed	-2.4963	5.9306	0.0692
	rs1_7802726	1	7802726	intergenic_region	MODIFIER	LOC_Os01g13920-LOC_Os01g13930	LOC_Os01g13920|cysteine protease, putative, expressed	LOC_Os01g13930|expressed protein	-5.2979	15.3523	0.3218
	rs1_9459062	1	9459062	intergenic_region	MODIFIER	LOC_Os01g16670-LOC_Os01g16690	LOC_Os01g16670|BSD domain-containing protein, putative, expressed	LOC_Os01g16690|retrotransposon protein, putative, unclassified, expressed	1.8679	8.7855	0.08
	rs1_12152662	1	12152662	intergenic_region	MODIFIER	LOC_Os01g21650-LOC_Os01g21660	LOC_Os01g21650|plant protein of unknown function domain containing protein, expressed	LOC_Os01g21660|expressed protein	1.106	8.4825	0.0098
	rs1_13359252	1	13359252	intergenic_region	MODIFIER	LOC_Os01g23740-LOC_Os01g23750	LOC_Os01g23740|OsPDIL2-2 protein disulfide isomerase PDIL2-2, expressed	LOC_Os01g23750|OsMADS92 - MADS-box family gene with M-beta type-box, expressed	4.3743	5.4878	0.1577
	rs1_15311252	1	15311252	missense_variant	MODERATE	LOC_Os01g27430	LOC_Os01g27430|retrotransposon protein, putative, unclassified, expressed								-2.1385	3.1653	1.6166
	rs1_23167180	1	23167180	intergenic_region	MODIFIER	LOC_Os01g40940-LOC_Os01g40950	LOC_Os01g40940|expressed protein	LOC_Os01g40950|expressed protein	-4.5771	22.084	0.4361
	rs1_24248129	1	24248129	splice_region_variant&intron_variant	LOW	LOC_Os01g42630	LOC_Os01g42630|C-5 cytosine-specific DNA methylase, putative, expressed		-8.6411	31.7204	0.4481
	rs1_25379083	1	25379083	intergenic_region	MODIFIER	LOC_Os01g44250-LOC_Os01g44260	LOC_Os01g44250|CBS domain containing membrane protein, putative, expressed	LOC_Os01g44260|dihydroflavonol-4-reductase, putative, expressed	12.0135	4.8761	0.8962
	rs1_26323984	1	26323984	synonymous_variant	LOW	LOC_Os01g46290	LOC_Os01g46290|lipase, putative, expressed		18.3018	21.7433	4.9351
	rs1_27058476	1	27058476	intergenic_region	MODIFIER	LOC_Os01g47360-LOC_Os01g47370	LOC_Os01g47360|GATA zinc finger domain containing protein, expressed	LOC_Os01g47370|MYB family transcription factor, putative, expressed	-2.8395	7.9631	0.085
	rs1_32182147	1	32182147	intergenic_region	MODIFIER	LOC_Os01g55880-LOC_Os01g55890	LOC_Os01g55880|hemimethylated DNA binding domain containing protein, expressed	LOC_Os01g55890|amino acid kinase, putative, expressed	-1.7541	6.8976	0.0229
	rs1_34331058	1	34331058	intergenic_region	MODIFIER	LOC_Os01g59360-LOC_Os01g59370	LOC_Os01g59360|CAMK_CAMK_like.10 - CAMK includes calcium/calmodulin depedent protein kinases, expressed	LOC_Os01g59370|expressed protein	5.8511	14.0412	0.521
	rs1_39902782	1	39902782	intergenic_region	MODIFIER	LOC_Os01g68700-LOC_Os01g68710	LOC_Os01g68700|BHLH transcription factor, putative, expressed	LOC_Os01g68710|peptidyl-prolyl cis-trans isomerase, FKBP-type, putative, expressed																-2.6985	3.4942	1.9022
	rs1_41903396	1	41903396	intergenic_region	MODIFIER	LOC_Os01g72270-LOC_Os01g72280	LOC_Os01g72270|cytochrome P450, putative, expressed	LOC_Os01g72280|tetratricopeptide repeat containing protein, putative, expressed	4.7226	11.8166	0.3394
	rs2_77785	2	77785	Promoter_upstream_gene_variant	MODIFIER	LOC_Os02g01140	LOC_Os02g01140|GDSL-like lipase/acylhydrolase, putative, expressed		2.9627	4.6943	0.0775
	rs2_2223906	2	2223906	missense_variant	MODERATE	LOC_Os02g04820	LOC_Os02g04820|retrotransposon protein, putative, unclassified, expressed		-8.4198	11.9414	0.4549
	rs2_3234918	2	3234918	Promoter_upstream_gene_variant	MODIFIER	LOC_Os02g06480	LOC_Os02g06480|SCO1 protein homolog, mitochondrial precursor, putative, expressed		-3.1375	8.8439	0.1285
	rs2_5375349	2	5375349	intron_variant	MODIFIER	LOC_Os02g10260	LOC_Os02g10260|outer membrane protein, OMP85 family protein, expressed																	2.4955	4.0583	1.2538
	rs2_7491836	2	7491836	intron_variant	MODIFIER	LOC_Os02g13840	LOC_Os02g13840|citrate synthase, putative, expressed		-2.1663	4.2247	0.0605
	rs2_9061899	2	9061899	intergenic_region	MODIFIER	LOC_Os02g15970-LOC_Os02g15980	LOC_Os02g15970|alpha-hemolysin, putative, expressed	LOC_Os02g15980|expressed protein	-3.162	7.7908	0.1661
	rs2_10222533	2	10222533	intergenic_region	MODIFIER	LOC_Os02g17710-LOC_Os02g17714	LOC_Os02g17710|receptor-like protein kinase 5 precursor, putative, expressed	LOC_Os02g17714|expressed protein	-5.1707	8.3214	0.4679
	rs2_11422594	2	11422594	intergenic_region	MODIFIER	LOC_Os02g19540-LOC_Os02g19550	LOC_Os02g19540|OsFBX47 - F-box domain containing protein, expressed	LOC_Os02g19550|lectin-like receptor kinase, putative, expressed	-4.8118	10.3613	0.2268
	rs2_19806820	2	19806820	intergenic_region	MODIFIER	LOC_Os02g33335-LOC_Os02g33340	LOC_Os02g33335|expressed protein	LOC_Os02g33340|retrotransposon protein, putative, Ty1-copia subclass, expressed	10.4261	25.9017	0.8741
	rs2_21333603	2	21333603	intron_variant	MODIFIER	LOC_Os02g35490	LOC_Os02g35490|MLO domain containing protein, putative, expressed		-2.4894	9.4705	0.0398
	rs2_26005282	2	26005282	intergenic_region	MODIFIER	LOC_Os02g43150-LOC_Os02g43160	LOC_Os02g43150|GATA zinc finger domain containing protein, expressed	LOC_Os02g43160|expressed protein	3.6443	9.2419	0.0907
	rs2_27335017	2	27335017	intron_variant	MODIFIER	LOC_Os02g45070	LOC_Os02g45070|PINHEAD, putative, expressed								3.4262	4.2178	2.1664
	rs2_27695800	2	27695800	Promoter_upstream_gene_variant	MODIFIER	LOC_Os02g45520	LOC_Os02g45520|uncharacterized membrane protein, putative, expressed		4.4463	11.9459	0.1898
	rs2_28523913	2	28523913	intron_variant	MODIFIER	LOC_Os02g46710	LOC_Os02g46710|expressed protein		13.1045	7.6742	0.8857
	rs2_29370497	2	29370497	intergenic_region	MODIFIER	LOC_Os02g47990-LOC_Os02g48000	LOC_Os02g47990|retrotransposon protein, putative, unclassified, expressed	LOC_Os02g48000|TBC domain containing protein, expressed	-18.23	32.5689	1.9248
	rs2_34221089	2	34221089	intergenic_region	MODIFIER	LOC_Os02g55900-LOC_Os02g55910	LOC_Os02g55900|expressed protein	LOC_Os02g55910|monogalactosyldiacylglycerol synthase, putative, expressed	-0.4287	4.7792	0.0014
	rs3_430080	3	430080	intergenic_region	MODIFIER	LOC_Os03g01684-LOC_Os03g01700	LOC_Os03g01684|retrotransposon protein, putative, unclassified, expressed	LOC_Os03g01700|expressed protein	-4.8781	20.899	0.1961
	rs3_5352335	3	5352335	Promoter_upstream_gene_variant	MODIFIER	LOC_Os03g10510	LOC_Os03g10510|outer mitochondrial membrane porin, putative, expressed		-8.7238	28.3403	0.5041
	rs3_7151563	3	7151563	intergenic_region	MODIFIER	LOC_Os03g13250-LOC_Os03g13260	LOC_Os03g13250|peptide transporter PTR2, putative, expressed	LOC_Os03g13260|retrotransposon protein, putative, unclassified, expressed	-5.0303	11.3424	0.4166
	rs3_11141920	3	11141920	intergenic_region	MODIFIER	LOC_Os03g19780-LOC_Os03g19800	LOC_Os03g19780|expressed protein	LOC_Os03g19800|expressed protein							2.5042	4.5629	1.9363
	rs3_11763252	3	11763252	intergenic_region	MODIFIER	LOC_Os03g20770-LOC_Os03g20780	LOC_Os03g20770|expressed protein	LOC_Os03g20780|ethylene-insensitive 3, putative, expressed	5.3364	13.5251	0.3913
	rs3_21286492	3	21286492	intergenic_region	MODIFIER	LOC_Os03g38350-LOC_Os03g38359	LOC_Os03g38350|expressed protein	LOC_Os03g38359|expressed protein	-12.0125	30.3848	1.3022
	rs3_29570296	3	29570296	intergenic_region	MODIFIER	LOC_Os03g51650-LOC_Os03g51660	LOC_Os03g51650|membrane protein, putative, expressed	LOC_Os03g51660|expressed protein	-13.8958	29.0577	1.199
	rs3_32487447	3	32487447	intergenic_region	MODIFIER	LOC_Os03g57020-LOC_Os03g57030	LOC_Os03g57020|expressed protein	LOC_Os03g57030|expressed protein	8.4929	24.3154	0.4926
	rs3_32784803	3	32784803	synonymous_variant	LOW	LOC_Os03g57500	LOC_Os03g57500|zinc finger, C3HC4 type domain containing protein, expressed		-14.3547	17.8566	2.6906
	rs3_33776199	3	33776199	intergenic_region	MODIFIER	LOC_Os03g59320-LOC_Os03g59330	LOC_Os03g59320|expressed protein	LOC_Os03g59330|polygalacturonase, putative, expressed	8.4973	13.1507	0.9799
	rs3_35296250	3	35296250	intron_variant	MODIFIER	LOC_Os03g62300	LOC_Os03g62300|expressed protein		6.1953	14.6975	0.626
	rs3_35353967	3	35353967	synonymous_variant	LOW	LOC_Os03g62410	LOC_Os03g62410|phospholipase D, putative, expressed		-6.5891	18.1535	0.6255
	rs3_35364805	3	35364805	intron_variant	MODIFIER	LOC_Os03g62430	LOC_Os03g62430|OsWAK28 - OsWAK receptor-like protein kinase, expressed					2.7164	3.7917	2.7696										3.1733	6.0188	5.0089
	rs4_488735	4	488735	intergenic_region	MODIFIER	LOC_Os04g01740-LOC_Os04g01750	LOC_Os04g01740|heat shock protein, putative, expressed	LOC_Os04g01750|expressed protein	-5.0459	37.9922	0.4382
	rs4_1411803	4	1411803	intron_variant	MODIFIER	LOC_Os04g03320	LOC_Os04g03320|jacalin-like lectin domain containing protein, expressed		4.4711	7.5329	0.3291
	rs4_2062439	4	2062439	intergenic_region	MODIFIER	LOC_Os04g04370-LOC_Os04g04380	LOC_Os04g04370|retrotransposon protein, putative, unclassified	LOC_Os04g04380|retrotransposon protein, putative, unclassified	2.9704	5.0116	0.1227
	rs4_12375256	4	12375256	intergenic_region	MODIFIER	LOC_Os04g21820-LOC_Os04g21830	LOC_Os04g21820|OsWAK33 - OsWAK receptor-like protein OsWAK-RLP, expressed	LOC_Os04g21830|hypothetical protein							1.8237	3.2847	1.637
	rs4_21409116	4	21409116	intron_variant	MODIFIER	LOC_Os04g35230	LOC_Os04g35230|expressed protein								2.365	3.0272	1.3116				2.9941	3.3132	1.7235
	rs4_24445932	4	24445932	intergenic_region	MODIFIER	LOC_Os04g41200-LOC_Os04g41220	LOC_Os04g41200|lipase, putative, expressed	LOC_Os04g41220|transposon protein, putative, unclassified, expressed	4.2749	13.9296	0.1506
	rs4_26740296	4	26740296	intergenic_region	MODIFIER	LOC_Os04g45240-LOC_Os04g45270	LOC_Os04g45240|expressed protein	LOC_Os04g45270|aspartyl protease family protein, putative, expressed	-5.7406	12.9339	0.3537
	rs4_29949680	4	29949680	splice_acceptor_variant&intron_variant	HIGH	LOC_Os04g50192	LOC_Os04g50192|retrotransposon protein, putative, LINE subclass, expressed		5.5146	20.5386	0.2803
	rs4_31753277	4	31753277	intron_variant	MODIFIER	LOC_Os04g53310	LOC_Os04g53310|soluble starch synthase 3, chloroplast precursor, putative, expressed		2.5635	7.4943	0.0394
	rs4_31794832	4	31794832	synonymous_variant	LOW	LOC_Os04g53380	LOC_Os04g53380|expressed protein		2.9097	6.9659	0.1149				3.0712	4.3499	2.2399							2.5868	3.9049	2.647
	rs4_31838105	4	31838105	intergenic_region	MODIFIER	LOC_Os04g53460-LOC_Os04g53470	LOC_Os04g53460|AT hook motif family protein, expressed	LOC_Os04g53470|expressed protein	1.9214	6.7926	0.0297
	rs4_32545815	4	32545815	missense_variant	MODERATE	LOC_Os04g54720	LOC_Os04g54720|expressed protein		4.6129	12.0431	0.1626
	rs4_35193109	4	35193109	intron_variant	MODIFIER	LOC_Os04g59160	LOC_Os04g59160|peroxidase precursor, putative, expressed		2.8889	7.7833	0.0671													2.7654	3.2253	1.8555
	rs5_485296	5	485296	Promoter_upstream_gene_variant	MODIFIER	LOC_Os05g01810	LOC_Os05g01810|xylem cysteine proteinase 2 precursor, putative, expressed		4.5973	3.2225	0.17
	rs5_1270695	5	1270695	intergenic_region	MODIFIER	LOC_Os05g03160-LOC_Os05g03174	LOC_Os05g03160|DUF260 domain containing protein, putative, expressed	LOC_Os05g03174|glycosyltransferase family 43 protein, putative, expressed	1.2322	3.1877	0.0131
	rs5_1843678	5	1843678	intergenic_region	MODIFIER	LOC_Os05g04100-LOC_Os05g04110	LOC_Os05g04100|expressed protein	LOC_Os05g04110|expressed protein	-6.8943	33.7328	0.2552
	rs5_7270843	5	7270843	intergenic_region	MODIFIER	LOC_Os05g12660-LOC_Os05g12670	LOC_Os05g12660|hypothetical protein	LOC_Os05g12670|expressed protein	5.7068	15.3529	0.2022
	rs5_19332728	5	19332728	intergenic_region	MODIFIER	LOC_Os05g32970-LOC_Os05g32980	LOC_Os05g32970|expressed protein	LOC_Os05g32980|expressed protein							-1.7888	3.4219	1.5384							-1.7674	3.9867	2.7413
	rs5_26951403	5	26951403	intron_variant	MODIFIER	LOC_Os05g46540	LOC_Os05g46540|hypothetical protein		-4.0677	24.5057	0.1525
	rs6_1964717	6	1964717	intergenic_region	MODIFIER	LOC_Os06g04540-LOC_Os06g04550	LOC_Os06g04540|DNA binding protein, putative, expressed	LOC_Os06g04550|expressed protein	-4.6491	6.9387	0.228
	rs6_2610302	6	2610302	intergenic_region	MODIFIER	LOC_Os06g05760-LOC_Os06g05770	LOC_Os06g05760|ubiquitin family protein, putative, expressed	LOC_Os06g05770|expressed protein	-4.6495	14.4448	0.1565
	rs6_4965720	6	4965720	splice_region_variant&intron_variant	LOW	LOC_Os06g09740	LOC_Os06g09740|retrotransposon protein, putative, unclassified, expressed		-14.1871	8.9878	1.6585
	rs6_5007753	6	5007753	Promoter_upstream_gene_variant	MODIFIER	LOC_Os06g09840	LOC_Os06g09840|expressed protein		13.7329	9.114	1.5913
	rs6_5630809	6	5630809	intron_variant	MODIFIER	LOC_Os06g10780	LOC_Os06g10780|AP2 domain containing protein, expressed								2.3292	3.4241	1.6057							4.0831	10.1764	6.902
	rs6_5699431	6	5699431	intergenic_region	MODIFIER	LOC_Os06g10900-LOC_Os06g10910	LOC_Os06g10900|DELLA protein RGL3, putative, expressed	LOC_Os06g10910|xyloglucan fucosyltransferase, putative, expressed	3.432	9.0548	0.0876	2.6069	3.5951	1.7653
	rs6_8357131	6	8357131	intergenic_region	MODIFIER	LOC_Os06g14750-LOC_Os06g14770	LOC_Os06g14750|phosphatidylinositol-4-phosphate 5-Kinase family protein, putative, expressed	LOC_Os06g14770|expressed protein	-9.5944	21.0872	1.5294
	rs6_17763295	6	17763295	intron_variant	MODIFIER	LOC_Os06g30670	LOC_Os06g30670|retrotransposon protein, putative, unclassified, expressed		7.2193	11.4259	0.5203
	rs6_22012000	6	22012000	stop_gained	HIGH	LOC_Os06g37290	LOC_Os06g37290|retrotransposon protein, putative, unclassified, expressed		-9.7458	26.3384	1.6206
	rs6_27880437	6	27880437	Promoter_upstream_gene_variant	MODIFIER	LOC_Os06g46000	LOC_Os06g46000|tubulin/FtsZ domain containing protein, putative, expressed		3.0538	4.2308	1.6905				3.0538	4.2308	1.6905
	rs6_28577137	6	28577137	intergenic_region	MODIFIER	LOC_Os06g47130-LOC_Os06g47140	LOC_Os06g47130|C2 domain containing protein, expressed	LOC_Os06g47140|expressed protein				2.2162	3.3635	1.5701										2.8561	5.2252	2.7344
	rs7_287722	7	287722	intergenic_region	MODIFIER	LOC_Os07g01430-LOC_Os07g01440	LOC_Os07g01430|retrotransposon protein, putative, Ty3-gypsy subclass, expressed	LOC_Os07g01440|plastocyanin-like domain containing protein, putative, expressed	4.903	15.352	0.403
	rs7_6643995	7	6643995	intergenic_region	MODIFIER	LOC_Os07g11980-LOC_Os07g11990	LOC_Os07g11980|expressed protein	LOC_Os07g11990|conserved hypothetical protein	5.2435	37.3358	0.3916
	rs7_13378114	7	13378114	intron_variant	MODIFIER	LOC_Os07g23700	LOC_Os07g23700|retrotransposon protein, putative, unclassified, expressed		-1.9301	3.8212	2.3796
	rs7_14648873	7	14648873	intergenic_region	MODIFIER	LOC_Os07g25550-LOC_Os07g25560	LOC_Os07g25550|hAT dimerisation domain-containing protein, putative, expressed	LOC_Os07g25560|retrotransposon protein, putative, Ty1-copia subclass, expressed	-2.2248	4.794	0.068
	rs7_19976636	7	19976636	intron_variant	MODIFIER	LOC_Os07g33420	LOC_Os07g33420|hydroxylase, putative, expressed		5.2887	18.3002	0.5435
	rs7_20761077	7	20761077	intergenic_region	MODIFIER	LOC_Os07g34620-LOC_Os07g34630	LOC_Os07g34620|expressed protein	LOC_Os07g34630|expressed protein	3.3292	6.5699	0.0711
	rs7_21752413	7	21752413	intergenic_region	MODIFIER	LOC_Os07g36370-LOC_Os07g36390	LOC_Os07g36370|OsFBX247 - F-box domain containing protein, expressed	LOC_Os07g36390|PPR repeat containing protein, expressed	-5.3778	33.3436	0.1856
	rs8_200313	8	200313	5_prime_UTR_variant	MODIFIER	LOC_Os08g01310	LOC_Os08g01310|phospholipase C, putative, expressed		-3.6081	8.3318	0.1021
	rs8_409826	8	409826	intergenic_region	MODIFIER	LOC_Os08g01690-LOC_Os08g01700	LOC_Os08g01690|retrotransposon protein, putative, unclassified, expressed	LOC_Os08g01700|basic helix-loop-helix family protein, putative, expressed	-7.4825	17.2054	0.3477
	rs8_687849	8	687849	intron_variant	MODIFIER	LOC_Os08g02094	LOC_Os08g02094|GDSL-like lipase/acylhydrolase, putative, expressed											7.2064	5.0632	3.3125	3.1725	4.0286	2.0563
	rs8_2337786	8	2337786	intergenic_region	MODIFIER	LOC_Os08g04680-LOC_Os08g04690	LOC_Os08g04680|expressed protein	LOC_Os08g04690|expressed protein	1.7275	5.6284	0.0337
	rs8_3497559	8	3497559	intergenic_region	MODIFIER	LOC_Os08g06320-LOC_Os08g06330	LOC_Os08g06320|DNA binding protein, putative, expressed	LOC_Os08g06330|zinc finger C-x8-C-x5-C-x3-H type family protein, expressed																-3.0919	4.1636	1.5979
	rs8_8780204	8	8780204	intergenic_region	MODIFIER	LOC_Os08g14590-LOC_Os08g14600	LOC_Os08g14590|expressed protein	LOC_Os08g14600|expressed protein	-6.7637	23.1529	0.5574
	rs8_10110315	8	10110315	intron_variant	MODIFIER	LOC_Os08g16500	LOC_Os08g16500|retrotransposon protein, putative, unclassified, expressed		-4.0759	12.4618	0.1269
	rs8_11760988	8	11760988	intron_variant	MODIFIER	LOC_Os08g19650	LOC_Os08g19650|homeobox protein knotted-1, putative, expressed		7.2821	9.5976	0.7813
	rs8_13130673	8	13130673	intron_variant	MODIFIER	LOC_Os08g21920	LOC_Os08g21920|retrotransposon protein, putative, unclassified, expressed		3.3694	4.6798	0.1654
	rs8_14508581	8	14508581	intergenic_region	MODIFIER	LOC_Os08g23960-LOC_Os08g23980	LOC_Os08g23960|OsFBL46 - F-box domain and LRR containing protein, expressed	LOC_Os08g23980|expressed protein	-12.7562	11.7121	2.5277
	rs8_14612594	8	14612594	intergenic_region	MODIFIER	LOC_Os08g24210-LOC_Os08g24220	LOC_Os08g24210|agmatine coumaroyltransferase, putative, expressed	LOC_Os08g24220|retrotransposon protein, putative, Ty3-gypsy subclass, expressed	7.5648	20.2104	1.1045
	rs8_15007397	8	15007397	intergenic_region	MODIFIER	LOC_Os08g24770-LOC_Os08g24790	LOC_Os08g24770|protein kinase, putative, expressed	LOC_Os08g24790|AIR12, putative, expressed	-7.8116	35.2662	1.1858
	rs8_15798059	8	15798059	intergenic_region	MODIFIER	LOC_Os08g25960-LOC_Os08g25970	LOC_Os08g25960|transposon protein, putative, unclassified, expressed	LOC_Os08g25970|retrotransposon protein, putative, unclassified, expressed	-1.1718	8.0635	0.0091
	rs8_16193167	8	16193167	intron_variant	MODIFIER	LOC_Os08g26620	LOC_Os08g26620|hypothetical protein		8.84	21.5179	0.7653
	rs8_16556038	8	16556038	intergenic_region	MODIFIER	LOC_Os08g27090-LOC_Os08g27100	LOC_Os08g27090|ribosomal protein S17, putative, expressed	LOC_Os08g27100|expressed protein	-5.8997	14.3597	0.3342
	rs8_23640306	8	23640306	intergenic_region	MODIFIER	LOC_Os08g37380-LOC_Os08g37390	LOC_Os08g37380|glucose-6-phosphate isomerase, putative, expressed	LOC_Os08g37390|cyclin, putative, expressed	-2.245	5.2383	0.0852
	rs8_25872207	8	25872207	intron_variant	MODIFIER	LOC_Os08g40900	LOC_Os08g40900|auxin response factor, putative, expressed		-8.0999	14.4217	0.4615
	rs8_27153834	8	27153834	intergenic_region	MODIFIER	LOC_Os08g42950-LOC_Os08g42960	LOC_Os08g42950|haloacid dehalogenase-like hydrolase family protein, putative, expressed	LOC_Os08g42960|ankyrin repeat-containing protein, putative, expressed	7.7907	18.7143	0.476
	rs9_700818	9	700818	missense_variant	MODERATE	LOC_Os09g02010	LOC_Os09g02010|expressed protein		-1.1912	6.6736	0.0399
	rs9_2180568	9	2180568	intergenic_region	MODIFIER	LOC_Os09g04150-LOC_Os09g04160	LOC_Os09g04150|retrotransposon protein, putative, unclassified, expressed	LOC_Os09g04160|expressed protein	4.7389	3.8182	0.2534
	rs9_2501328	9	2501328	Promoter_upstream_gene_variant	MODIFIER	LOC_Os09g04710	LOC_Os09g04710|GDSL-like lipase/acylhydrolase, putative, expressed		-3.6068	9.1862	0.1654
	rs9_3082645	9	3082645	intron_variant	MODIFIER	LOC_Os09g06499	LOC_Os09g06499|sulfate transporter 4.1, chloroplast precursor, putative, expressed		2.2213	5.3234	0.0743
	rs9_5677817	9	5677817	intergenic_region	MODIFIER	LOC_Os09g10360-LOC_Os09g10370	LOC_Os09g10360|expressed protein	LOC_Os09g10370|hypothetical protein	-5.2586	16.9496	0.1945
	rs9_6713588	9	6713588	intergenic_region	MODIFIER	LOC_Os09g11930-LOC_Os09g11940	LOC_Os09g11930|expressed protein	LOC_Os09g11940|retrotransposon protein, putative, Ty3-gypsy subclass, expressed	5.6589	4.9214	0.3613
	rs9_6746183	9	6746183	missense_variant	MODERATE	LOC_Os09g11970	LOC_Os09g11970|keratin, type II cytoskeletal 2 epidermal, putative, expressed		-10.835	16.121	0.9673	-4.2214	3.2949	1.7731
	rs9_6776479	9	6776479	intergenic_region	MODIFIER	LOC_Os09g12020-LOC_Os09g12050	LOC_Os09g12020|retrotransposon protein, putative, unclassified, expressed	LOC_Os09g12050|retrotransposon protein, putative, unclassified, expressed							-5.4568	7.159	5.3							-4.7829	7.4704	5.9113
	rs9_10338159	9	10338159	Promoter_upstream_gene_variant	MODIFIER	LOC_Os09g16920	LOC_Os09g16920|desaturase/cytochrome b5 protein, putative, expressed														-5.8213	4.6096	6.9234
	rs9_12353804	9	12353804	intergenic_region	MODIFIER	LOC_Os09g20480-LOC_Os09g20490	LOC_Os09g20480|transporter, putative, expressed	LOC_Os09g20490|transporter, putative, expressed	-4.5724	18.9693	0.3012				-3.8327	4.9505	3.7031							-3.4992	5.4616	5.2951
	rs9_12621348	9	12621348	intergenic_region	MODIFIER	LOC_Os09g20950-LOC_Os09g20960	LOC_Os09g20950|retrotransposon protein, putative, unclassified	LOC_Os09g20960|expressed protein	6.5637	22.654	0.303
	rs9_15109334	9	15109334	intergenic_region	MODIFIER	LOC_Os09g25210-LOC_Os09g25220	LOC_Os09g25210|expressed protein	LOC_Os09g25220|protein binding protein, putative, expressed	-6.6431	14.942	0.7398
	rs9_16774942	9	16774942	intergenic_region	MODIFIER	LOC_Os09g27590-LOC_Os09g27610	LOC_Os09g27590|expressed protein	LOC_Os09g27610|expressed protein	9.5532	19.6794	1.5163
	rs9_17657740	9	17657740	intergenic_region	MODIFIER	LOC_Os09g29070-LOC_Os09g29080	LOC_Os09g29070|glucose-6-phosphate isomerase, putative, expressed	LOC_Os09g29080|expressed protein	-0.706	3.0546	0.0064
	rs9_18266715	9	18266715	missense_variant	MODERATE	LOC_Os09g30020	LOC_Os09g30020|retrotransposon protein, putative, unclassified, expressed		-11.8853	31.3012	1.0794
	rs9_22541852	9	22541852	Promoter_upstream_gene_variant	MODIFIER	LOC_Os09g39230	LOC_Os09g39230|prephenate dehydratase domain containing protein, expressed		-4.1409	13.8558	0.2059
	rs10_372289	10	372289	3_prime_UTR_variant	MODIFIER	LOC_Os10g01560	LOC_Os10g01560|serine/threonine-protein kinase, putative, expressed		5.4145	9.5664	0.2416
	rs10_3996421	10	3996421	intergenic_region	MODIFIER	LOC_Os10g07510-LOC_Os10g07520	LOC_Os10g07510|DUF260 domain containing protein, putative, expressed	LOC_Os10g07520|hypothetical protein	-0.3342	3.5498	0.001
	rs10_7255771	10	7255771	synonymous_variant	LOW	LOC_Os10g13430	LOC_Os10g13430|transposon protein, putative, CACTA, En/Spm sub-class, expressed		4.5757	9.8585	0.2169
	rs10_13958981	10	13958981	intergenic_region	MODIFIER	LOC_Os10g26730-LOC_Os10g26740	LOC_Os10g26730|exonuclease, putative, expressed	LOC_Os10g26740|hypothetical protein	-2.3437	15.4936	0.0431
	rs10_16597989	10	16597989	intergenic_region	MODIFIER	LOC_Os10g31660-LOC_Os10g31670	LOC_Os10g31660|glycine-rich cell wall structural protein 2 precursor, putative, expressed	LOC_Os10g31670|retrotransposon protein, putative, unclassified, expressed	4.879	7.782	0.2599
	rs11_3844677	11	3844677	intergenic_region	MODIFIER	LOC_Os11g07580-LOC_Os11g07590	LOC_Os11g07580|expressed protein	LOC_Os11g07590|expressed protein	4.254	20.7852	0.1346
	rs11_7102659	11	7102659	intergenic_region	MODIFIER	LOC_Os11g12610-LOC_Os11g12620	LOC_Os11g12610|expressed protein	LOC_Os11g12620|receptor protein kinase CLAVATA1 precursor, putative, expressed	4.2301	16.4099	0.1403
	rs11_10362260	11	10362260	missense_variant	MODERATE	LOC_Os11g18366	LOC_Os11g18366|cycloartenol synthase, putative, expressed		2.1366	4.4524	0.0421
	rs11_12684302	11	12684302	intergenic_region	MODIFIER	LOC_Os11g22070-LOC_Os11g22080	LOC_Os11g22070|retrotransposon protein, putative, Ty3-gypsy subclass	LOC_Os11g22080|retrotransposon protein, putative, Ty3-gypsy subclass	4.498	12.6649	0.1707
	rs11_14980908	11	14980908	intergenic_region	MODIFIER	LOC_Os11g26160-LOC_Os11g26170	LOC_Os11g26160|RNA polymerase sigma factor, putative, expressed	LOC_Os11g26170|retrotransposon protein, putative, Ty3-gypsy subclass	-1.8748	9.4381	0.0434
	rs11_15002833	11	15002833	intergenic_region	MODIFIER	LOC_Os11g26190-LOC_Os11g26200	LOC_Os11g26190|RALFL23 - Rapid ALkalinization Factor RALF family protein precursor, expressed	LOC_Os11g26200|expressed protein	11.4915	10.0204	1.368
	rs11_15309810	11	15309810	intergenic_region	MODIFIER	LOC_Os11g26720-LOC_Os11g26725	LOC_Os11g26720|expressed protein	LOC_Os11g26725|expressed protein	-5.509	3.3564	0.5399
	rs11_16982346	11	16982346	intergenic_region	MODIFIER	LOC_Os11g29274-LOC_Os11g29290	LOC_Os11g29274|conserved hypothetical protein	LOC_Os11g29290|cytochrome P450, putative, expressed	3.7821	9.8574	0.0918
	rs11_18794889	11	18794889	intergenic_region	MODIFIER	LOC_Os11g31950-LOC_Os11g31970	LOC_Os11g31950|expressed protein	LOC_Os11g31970|retrotransposon protein, putative, Ty1-copia subclass, expressed	3.9095	14.0685	0.0917
	rs11_20697666	11	20697666	intron_variant	MODIFIER	LOC_Os11g35300	LOC_Os11g35300|expressed protein		2.0728	3.3028	0.0437
	rs11_21039893	11	21039893	Promoter_upstream_gene_variant	MODIFIER	LOC_Os11g35850	LOC_Os11g35850|expressed protein		-1.7059	7.8131	0.0375
	rs11_22454830	11	22454830	synonymous_variant	LOW	LOC_Os11g37880	LOC_Os11g37880|stripe rust resistance protein Yr10, putative, expressed		2.382	3.8796	0.0387
	rs11_24176572	11	24176572	Promoter_upstream_gene_variant	MODIFIER	LOC_Os11g40510	LOC_Os11g40510|RNA recognition motif containing protein, putative, expressed		-6.9103	36.5621	0.2965
	rs11_25222143	11	25222143	missense_variant	MODERATE	LOC_Os11g41920	LOC_Os11g41920|expressed protein		6	16.4206	0.2009													1.8335	3.3952	2.4558
	rs11_27142982	11	27142982	intergenic_region	MODIFIER	LOC_Os11g44840-LOC_Os11g44850	LOC_Os11g44840|expressed protein	LOC_Os11g44850|expressed protein	-3.1674	11.4781	0.1883													-4.3674	10.5478	5.5124
	rs11_27381958	11	27381958	intergenic_region	MODIFIER	LOC_Os11g45240-LOC_Os11g45250	LOC_Os11g45240|retrotransposon protein, putative, Ty3-gypsy subclass, expressed	LOC_Os11g45250|ribonucleases P/MRP protein subunit POP1 containing protein, expressed	-1.3672	3.3624	0.0128
	rs12_7224344	12	7224344	intergenic_region	MODIFIER	LOC_Os12g13020-LOC_Os12g13030	LOC_Os12g13020|transposon protein, putative, CACTA, En/Spm sub-class, expressed	LOC_Os12g13030|osFTL7 FT-Like7 homologous to Flowering Locus T gene; contains Pfam profile PF01161: Phosphatidylethanolamine-binding protein, expressed	3.9228	13.7145	0.0987
	rs12_9885161	12	9885161	synonymous_variant	LOW	LOC_Os12g17270	LOC_Os12g17270|transposon protein, putative, CACTA, En/Spm sub-class		-4.9184	24.0292	0.4092
	rs12_14670927	12	14670927	intergenic_region	MODIFIER	LOC_Os12g25409-LOC_Os12g25420	LOC_Os12g25409|expressed protein	LOC_Os12g25420|expressed protein																3.5416	4.4367	1.9731
	rs12_16260276	12	16260276	intergenic_region	MODIFIER	LOC_Os12g27610-LOC_Os12g27630	LOC_Os12g27610|retrotransposon protein, putative, unclassified, expressed	LOC_Os12g27630|transposon protein, putative, CACTA, En/Spm sub-class, expressed	-1.0863	8.1551	0.0156
	rs12_19673633	12	19673633	synonymous_variant	LOW	LOC_Os12g32600	LOC_Os12g32600|hypothetical protein		3.5966	8.5741	0.0749
	rs12_19996413	12	19996413	intergenic_region	MODIFIER	LOC_Os12g33070-LOC_Os12g33080	LOC_Os12g33070|myb-like DNA-binding domain containing protein, putative, expressed	LOC_Os12g33080|2-oxoglutarate/malate translocator, chloroplast precursor, putative, expressed							-2.3539	4.2689	1.9947							-1.6182	3.3052	1.6875
	rs12_21440228	12	21440228	intergenic_region	MODIFIER	LOC_Os12g35280-LOC_Os12g35290	LOC_Os12g35280|retrotransposon protein, putative, unclassified, expressed	LOC_Os12g35290|conserved oligomeric Golgi complex component 8, putative, expressed	4.9441	15.3576	0.1467
	rs12_24832552	12	24832552	intergenic_region	MODIFIER	LOC_Os12g40150-LOC_Os12g40160	LOC_Os12g40150|expressed protein	LOC_Os12g40160|expressed protein	6.1457	15.2074	0.6555
	rs12_25026178	12	25026178	missense_variant	MODERATE	LOC_Os12g40419	LOC_Os12g40419|protein kinase domain containing protein, expressed		-6.3532	12.0563	0.5614
	rs12_25214256	12	25214256	intergenic_region	MODIFIER	LOC_Os12g40720-LOC_Os12g40730	LOC_Os12g40720|expressed protein	LOC_Os12g40730|helix-loop-helix DNA-binding domain containing protein, expressed	8.2028	19.7051	0.9131
	rs12_27095349	12	27095349	intron_variant	MODIFIER	LOC_Os12g43630	LOC_Os12g43630|lactate/malate dehydrogenase, putative, expressed		3.5078	6.4169	0.111
1SNPs in bold font are pleiotropic QTNs which were detected associate with more than one traits
2PVE means phenotypic variation explained
